# Supplementary material for: Cardiac surgical outcome prediction by blood pressure variability indices Poincaré plot and coefficient of variation: a retrospective study
Source: BMC Anesthesiol. 2020 Mar 3;20:56. doi: 10.1186/s12871-020-00972-5 (PMC7055104; doi:10.1186/s12871-020-00972-5)
Supplement: Supplementary file 2 — Additional file 2. Supplementary Material 1 Dataset used in this study. [file 12871_2020_972_MOESM2_ESM.xlsx]

## Sheet: Sys Pre-CPB
Subject ID	Median	IQR	Coef of variation	Standard deviation	Standard deviation of rate of change (mmHg/min)				Coefficient of variation of absolute rate of change				Poincare long axis, +45 deg (mm Hg)				Poincare short axis, -45 deg (mm Hg)				Eccentricity of Poincare plot ellipse				Outcomes		Surgery Type
	(mm Hg)	(mm Hg)		(mmHg)	15 sec	1 min	5 min	20 min	15 sec	1 min	5 min	20 min	15 sec	1 min	5 min	20 min	15 sec	1 min	5 min	20 min	15 sec	1 min	5 min	20 min	30-day Mortality	Renal Failure	CABG Only	Valve Only	CABG and Valve	Other	S1/S2
60	169	69	0.249199	38.6829	17.1302	8.94564	3.54209	1.70528	0.938161	0.894316	0.753135	0.815744	54.5155	53.972	53.0556	45.7228	3.02822	6.32552	12.5232	24.1162	0.998456	0.993108	0.971744	0.849589	1	1	0	0	1	0	0.0555478	0.0555
70	108	26.5	0.175584	19.0863	13.0822	8.6458	3.4985	1.53105	1.55692	1.21367	0.634354	0.67256	26.6606	25.586	23.2023	13.8034	2.31262	6.1135	12.3691	21.6524	0.996231	0.971035	0.846054	0.770449	1	1	0	0	0	1	0.0867431	0.0867
81	113	15	0.145663	15.9947	15.3943	7.50346	3.19968	0.979273	1.40146	1.14686	0.932982	0.90158	22.3652	21.5932	17.6043	12.7402	2.72135	5.30575	11.3126	13.849	0.99257	0.969343	0.766198	0.392063	1	1	0	0	1	0	0.121678	0.1217
87	114	21	0.146817	16.9679	17.2309	9.16565	3.31981	1.02943	1.16293	1.29326	1.0356	0.72356	23.743	22.8307	20.0258	17.2283	3.04602	6.48109	11.7373	14.5583	0.991737	0.958861	0.810231	0.534728	1	0	0	1	0	0	0.128291	0.1283
134	114	27	0.238423	26.643	22.5628	9.794	4.11944	1.20716	1.74126	1.16177	0.893393	0.749138	35.4921	35.0635	32.2178	28.1407	3.98858	6.92541	14.5644	17.0718	0.993665	0.980301	0.891987	0.794962	1	1	0	0	1	0	0.11238	0.1124
173	106	22	0.176343	19.2994	38.9394	14.9424	3.8985	1.2226	2.51012	1.83631	1.23807	0.892199	26.1475	24.1864	20.0936	16.6524	6.88357	10.5659	13.7833	17.2902	0.964725	0.899533	0.727644	0.269101	1	0	0	0	1	0	0.263259	0.2633
193	47	7	0.146041	6.87276	9.90225	4.0239	1.28904	0.316034	1.54494	1.30873	1.01156	0.756573	9.53723	9.16346	7.76483	6.53832	1.75049	2.84533	4.55746	4.4694	0.983012	0.950571	0.809634	0.729886	1	1	0	0	0	1	0.183542	0.1835
202	102	15	0.356582	40.0973	92.8478	26.6087	6.36765	2.07906	3.48514	2.77142	1.68507	1.67741	39.9053	36.4728	32.6815	30.8667	16.4133	18.8152	22.513	29.4023	0.911497	0.856667	0.724893	0.304359	1	0	0	0	1	0	0.411307	0.4113
253	103	13	0.127348	13.0526	18.3034	9.19072	3.03966	0.750614	1.42631	1.07093	0.93862	0.794279	18.051	16.7599	13.0479	12.999	3.23562	6.49882	10.7468	10.6153	0.983804	0.92176	0.567109	0.577175	1	1	0	0	1	0	0.179249	0.1792
257	106	44	0.319384	33.9903	21.6178	16.4674	7.68659	1.90878	1.17603	0.982876	0.619577	0.668714	42.5223	40.8906	30.8781	28.6858	3.82152	11.6442	27.1762	26.9943	0.995953	0.958598	0.474763	0.338313	1	0	0	0	0	1	0.0898708	0.0899
261	110	17	0.176769	19.0839	16.6018	7.70621	2.57467	1.14693	1.55268	1.30004	0.954765	0.70005	26.0496	25.2875	23.096	14.9184	2.93481	5.44911	9.10282	16.2201	0.993633	0.976507	0.919055	0.392502	1	1	0	1	0	0	0.112662	0.1127
286	142	42	0.236009	34.0705	39.0354	20.7626	7.94967	2.25599	1.95342	1.39057	0.86195	0.675804	47.5775	45.2582	37.5054	29.9674	6.90055	14.6814	28.1063	31.9045	0.989426	0.945923	0.662124	0.343135	1	1	0	0	0	1	0.145038	0.145
289	125	70	0.352354	49.796	43.2712	27.9861	13.4163	3.77624	1.28545	1.02304	0.652673	0.879642	69.9656	67.4763	51.5361	36.6213	7.64935	19.7892	47.4337	53.4041	0.994005	0.956028	0.390983	0.727848	1	1	1	0	0	0	0.10933	0.1093
322	111	26	0.185509	21.0058	16.838	9.73867	3.65892	1.11281	1.13364	0.964716	0.938264	0.724716	25.2379	24.1532	20.3029	18.2526	2.97657	6.88628	12.9363	15.7375	0.993021	0.958495	0.770729	0.506558	1	0	1	0	0	0	0.11794	0.1179
385	120	30	0.193194	23.269	19.2529	12.0192	5.73597	1.24445	1.2754	1.21061	0.884206	0.802848	32.0287	30.7544	22.9009	24.9165	3.40347	8.49885	20.2797	17.5992	0.994338	0.961058	0.464554	0.707887	1	0	1	0	0	0	0.106263	0.1063
404	140	63	0.284938	39.3347	28.7183	18.8194	7.20382	1.96359	1.37254	1.10978	0.859743	0.664579	55.2178	53.4832	48.2596	44.1142	5.07672	13.3073	25.4694	27.7693	0.995765	0.968552	0.849395	0.777012	1	0	0	0	1	0	0.09194	0.0919
463	101	15	0.16577	16.3577	22.8241	11.3524	2.94098	0.792934	1.68338	1.55855	0.932138	0.859905	22.6428	21.3682	18.8202	16.439	4.03477	8.02734	10.3979	11.2138	0.983996	0.926754	0.833522	0.731215	1	1	0	0	0	1	0.178192	0.1782
533	101	23	0.233373	25.2704	43.2072	13.4652	4.71662	1.53021	3.41644	1.7939	1.37396	1.08163	32.8002	32.0435	26.8893	21.1937	7.63803	9.52134	16.6758	21.6404	0.972509	0.954835	0.784473	0.20214	1	0	0	1	0	0	0.232865	0.2329
598	131	34	0.230078	29.6975	35.0621	20.4711	7.49899	2.21562	1.59619	1.41452	0.899791	0.863573	41.4671	39.1586	31.9238	27.1138	6.19816	14.4752	26.5129	31.3336	0.988766	0.929168	0.557008	0.501207	1	0	0	0	1	0	0.149472	0.1495
623	110	46	0.264809	29.1855	34.1576	18.684	7.55677	2.16851	1.78659	1.18321	0.75128	0.702312	40.8393	39.1357	31.1528	27.925	6.03827	13.2116	26.7172	30.6673	0.989009	0.941295	0.514284	0.413335	1	0	0	0	0	1	0.147854	0.1479
654	110	40	0.257961	29.6002	26.3736	17.2198	7.73238	1.53939	1.40229	1.01753	0.713786	0.743377	41.2986	39.3957	30.1706	33.7679	4.66223	12.1762	27.3381	21.7702	0.993607	0.951038	0.423029	0.764434	1	1	0	0	1	0	0.112891	0.1129
702	109	17	0.174177	19.0865	33.8922	13.6396	4.32105	1.15277	2.34172	1.42617	1.07469	1.0028	26.2356	24.7136	19.6646	16.7068	5.99135	9.64468	15.2772	16.3026	0.973575	0.920705	0.629638	0.218644	1	0	0	0	0	1	0.228367	0.2284
705	110	15	0.104789	11.4375	11.7414	5.52162	2.24049	0.724238	2.35648	1.35094	0.936482	0.885296	15.2407	14.848	12.0607	10.0559	2.07561	3.90437	7.92132	10.2423	0.990683	0.964808	0.754076	0.189904	1	0	1	0	0	0	0.136189	0.1362
780	100	11	0.488944	54.0367	10.9921	4.65317	1.74132	0.60755	2.18134	1.73631	1.02701	0.939065	14.2557	13.7683	12.4176	10.4485	1.94314	3.29029	6.15651	8.59206	0.990667	0.971025	0.868444	0.56902	1	0	0	0	0	1	0.136306	0.1363
821	79	19.75	0.177916	13.8185	19.4249	9.87438	2.80932	0.703962	1.12915	0.860128	0.736441	0.723571	19.2471	18.272	15.5898	11.2654	3.43387	6.98224	9.93246	9.95553	0.983956	0.924109	0.770771	0.467998	1	0	0	0	0	1	0.178409	0.1784
853	121	25	0.263828	29.4629	36.0796	11.7021	3.63784	0.932859	3.09689	2.24711	1.59941	0.814419	34.0488	32.802	30.0801	26.0127	6.37804	8.27464	12.8617	13.1926	0.982299	0.96766	0.903977	0.861852	1	0	0	0	1	0	0.18732	0.1873
882	115	21	0.170112	19.2375	19.0117	8.00488	3.08332	0.82655	1.39603	1.15496	0.72308	0.8193	26.8389	26.2716	22.7977	19.8918	3.36083	5.6603	10.9012	11.6892	0.992129	0.976514	0.878268	0.809124	1	0	1	0	0	0	0.125223	0.1252
895	111	10	0.102339	11.1541	10.5121	5.6466	2.61634	0.651392	1.39665	1.36171	1.11852	0.885992	15.4871	14.7703	11.1509	11.462	1.8583	3.99275	9.25017	9.21208	0.992775	0.96277	0.558439	0.59503	1	1	0	0	1	0	0.11999	0.12
913	110	18	0.189642	21.2478	33.7625	17.3027	4.39838	1.04381	1.80415	1.32364	1.02087	0.993023	25.456	22.6192	18.8906	17.0901	5.96842	12.2349	15.5506	14.7617	0.972126	0.841082	0.567761	0.503903	1	0	0	0	0	1	0.23446	0.2345
917	110	21	0.173589	19.0229	20.872	11.0423	3.6813	1.26474	1.23815	1.0527	0.742912	0.713071	24.5878	23.3836	19.6734	14.7952	3.68969	7.8081	13.0154	17.8861	0.988677	0.942604	0.74988	0.561922	1	0	1	0	0	0	0.150062	0.1501
918	110	39	0.306588	35.4318	30.953	20.2957	6.06146	2.09331	2.17542	1.76153	0.933752	0.7723	45.1481	42.6737	34.8418	27.3566	5.47178	14.3512	21.4305	29.6039	0.992629	0.941754	0.788464	0.382184	1	0	0	0	0	1	0.121196	0.1212
995	96	12	0.298996	28.5034	35.2752	16.6944	4.92815	1.22752	3.35157	2.31201	1.512	1.35882	24.9868	23.9142	19.4965	20.5396	6.23583	11.8047	17.4237	17.3598	0.968358	0.869673	0.448699	0.534475	1	0	1	0	0	0	0.249565	0.2496
1068	111	41	0.281768	32.1984	37.0506	21.6624	6.78439	1.79325	1.52131	1.15597	0.799287	0.82158	39.398	37.1401	31.6543	29.8118	6.54969	15.3176	23.9864	25.3604	0.986085	0.91099	0.652531	0.525677	1	1	0	0	1	0	0.166244	0.1662
1143	122	32	0.190535	23.8741	19.462	8.67895	4.08152	1.20197	2.31036	1.28445	0.798878	0.877458	33.2189	32.4339	28.2972	23.8262	3.44043	6.13695	14.4303	16.9984	0.994622	0.981936	0.860201	0.700726	1	0	1	0	0	0	0.103568	0.1036
1193	112	15	0.15788	17.8787	49.5368	15.1602	3.52001	0.845974	2.24002	1.57498	1.09668	1.01005	23.5949	22.3141	20.1255	16.7355	8.75696	10.7199	12.4451	11.9639	0.928578	0.877045	0.785883	0.699245	1	1	0	0	1	0	0.371138	0.3711
1296	108	38	0.203182	22.8708	26.9292	14.4197	4.94158	1.44888	1.92662	1.27449	1.01759	0.742729	31.7687	30.4082	26.9952	23.0834	4.76046	10.1962	17.4711	20.4903	0.988709	0.942107	0.762325	0.460491	1	0	1	0	0	0	0.149847	0.1498
1302	111	31	0.237803	26.6424	24.0451	15.1697	6.52729	1.7937	1.22742	1.00402	0.715187	0.73311	37.0075	35.4788	27.4402	22.9743	4.25061	10.7266	23.0774	25.3668	0.993382	0.953201	0.54102	0.423955	1	0	0	0	0	1	0.114858	0.1149
1325	90	18	0.306406	27.937	28.3522	12.7962	3.94141	0.945027	1.56164	1.46774	0.850222	0.595189	19.2815	17.7065	14.8817	15.2515	5.01201	9.04824	13.935	13.3647	0.965625	0.859573	0.350973	0.481789	1	0	0	0	0	1	0.259939	0.2599
1387	101	20	0.153071	15.7756	33.5849	9.93022	3.1285	1.08752	3.07204	1.81721	1.11725	0.802022	21.4664	21.0759	18.4482	14.4364	5.93702	7.02173	11.0609	15.3799	0.960993	0.942869	0.800325	0.344862	1	0	0	0	0	1	0.276573	0.2766
1455	117	29.5	0.244867	30.1662	42.3598	22.0738	7.1752	1.60517	2.20946	1.36299	1.01578	0.873806	41.7728	39.2881	33.0018	32.1188	7.48823	15.6085	25.3682	22.7006	0.983802	0.917696	0.639621	0.707443	1	1	0	0	1	0	0.179261	0.1793
1547	117	26	0.191041	22.6828	23.0545	10.8918	4.11211	1.33072	1.34168	1.07508	0.930681	0.959959	27.1124	26.0788	22.2096	18.0402	4.0755	7.70165	14.5385	18.8192	0.988638	0.955398	0.755971	0.284727	1	0	0	0	0	1	0.150318	0.1503
1844	124	40.5	0.251619	32.0621	41.3098	15.4598	4.49647	1.26107	1.35512	1.10345	0.971331	0.676272	34.8375	33.6289	31.9639	29.4935	7.30261	10.9317	15.8974	17.8342	0.977783	0.94569	0.867546	0.796466	1	1	1	0	0	0	0.209619	0.2096
1848	117	31	0.169285	19.8894	18.442	11.7572	4.20496	1.07201	1.42045	1.17569	0.858919	0.716221	27.738	25.9678	21.6355	21.3404	3.26011	8.3136	14.8668	15.1605	0.993069	0.947367	0.726517	0.703784	1	0	1	0	0	0	0.117532	0.1175
1860	117	36	0.288495	33.6509	52.5186	23.5283	6.38077	1.86692	3.55352	1.96703	1.03559	0.881733	36.9508	34.0349	29.0319	24.2968	9.28406	16.6371	22.5594	26.4023	0.967921	0.872383	0.629431	0.391318	1	0	1	0	0	0	0.251255	0.2513
1927	107	14.5	0.140623	15.0555	25.9558	12.3406	3.96415	0.967732	1.07347	1.01745	0.933099	0.949633	20.6853	18.9936	15.0293	14.8351	4.58839	8.72615	14.0154	13.6858	0.975088	0.888216	0.361065	0.385932	1	0	0	1	0	0	0.221819	0.2218
1978	102	14	0.240679	25.5817	61.3647	22.2212	4.68272	1.18262	5.82071	3.80238	2.23127	1.59348	25.4687	23.8486	22.1325	20.2113	10.8478	15.7128	16.5559	16.7248	0.904757	0.75227	0.663657	0.561465	1	0	0	0	1	0	0.425928	0.4259
2014	110	21	0.159728	18.0942	11.5704	6.97273	2.73593	1.29663	1.76693	1.61278	1.01513	0.799485	25.4667	24.8752	22.9036	16.4852	2.04537	4.93047	9.67298	18.3372	0.996769	0.98016	0.90644	0.437944	1	1	0	0	1	0	0.0803154	0.0803
2053	117	21.75	0.189991	21.7698	61.0149	18.6835	4.77136	1.30974	2.76349	1.83601	1.14992	1.03144	27.1544	25.7938	23.1934	18.6337	10.786	13.2112	16.8693	18.5225	0.917728	0.858875	0.686284	0.109092	1	0	0	0	0	1	0.39721	0.3972
2065	104	12	0.112707	11.3862	9.81595	4.88958	1.86508	0.556664	1.59317	1.26558	1.12173	0.861788	15.8383	15.303	13.1901	11.0655	1.73523	3.45746	6.59404	7.87242	0.99398	0.974143	0.86607	0.702749	1	0	0	0	0	1	0.109559	0.1096
2074	94	16.5	0.289648	26.7146	29.6907	14.0312	6.03011	1.43674	1.9115	1.48908	1.24309	1.04067	33.1016	31.1362	20.4832	19.7652	5.24863	9.92158	21.3196	20.3185	0.987349	0.947872	0.277364	0.231791	1	1	0	0	0	1	0.158561	0.1586
2376	123	38	0.231869	27.7021	27.2205	14.9397	6.12398	1.55197	1.69524	1.32215	0.835544	0.857183	38.7235	37.4361	30.9712	29.7714	4.81195	10.5639	21.6515	21.9482	0.992249	0.95936	0.715037	0.675649	1	1	0	1	0	0	0.124264	0.1243
2405	126	51	0.237401	31.2117	46.5989	15.5423	5.77236	2.09404	3.63654	1.71541	0.836199	0.656188	43.2709	42.5784	38.4638	32.6914	8.23759	10.9901	20.4084	29.6142	0.981712	0.966115	0.847631	0.423552	1	0	1	0	0	0	0.190373	0.1904
2450	95	18	0.15081	14.6702	14.059	6.67373	2.84697	0.643092	1.25607	1.30123	1.20089	0.758883	20.5008	19.7749	16.386	15.2653	2.48531	4.71904	10.0656	9.09469	0.992624	0.971109	0.78909	0.803151	1	1	0	0	0	1	0.12123	0.1212
2453	104	18	0.134786	14.0051	8.58524	5.04092	2.76632	0.739809	1.34505	1.1082	0.921779	0.589293	19.6242	19.0561	15.1831	14.2357	1.51767	3.56447	9.78041	10.4625	0.997005	0.98235	0.764888	0.678127	1	1	0	0	0	1	0.0773365	0.0773
2552	132	41	0.30839	41.2463	23.5847	13.622	3.95943	1.79855	2.21112	1.71578	1.07665	0.862562	50.0928	49.2812	45.8009	35.2774	4.16923	9.63218	13.9987	25.4353	0.99653	0.980713	0.952147	0.692926	1	1	1	0	0	0	0.0832301	0.0832
2555	110	40	0.232616	25.6431	22.9042	10.786	4.85332	1.37771	1.70216	1.14787	0.900712	0.840104	36.0179	35.3084	31.5397	29.9784	4.04892	7.62688	17.1591	19.4837	0.993661	0.976392	0.839055	0.759998	1	1	0	1	0	0	0.112414	0.1124
2568	111	20	0.23559	26.931	33.2054	14.0101	4.81778	1.42693	2.69673	1.49492	1.1367	1.1452	36.9992	34.3976	28.699	24.9331	5.86995	9.9066	17.0334	20.1799	0.987335	0.95763	0.80482	0.587313	1	0	1	0	0	0	0.158651	0.1587
2617	92	14.5	0.170716	15.7927	25.1728	7.50014	2.39954	0.962766	2.70578	1.69927	0.96797	0.56853	17.2045	16.633	15.2624	11.3866	4.44996	5.3034	8.48366	13.6156	0.965971	0.947806	0.831281	0.548286	1	0	0	0	0	1	0.258651	0.2587
2659	119	44	0.389364	45.4175	23.6985	16.8077	7.27063	1.62506	1.17344	1.26856	0.832327	0.823319	46.8943	44.3538	35.4956	34.4685	4.18934	11.8848	25.7056	22.9818	0.996002	0.963431	0.689601	0.745283	1	0	0	1	0	0	0.0893358	0.0893
2696	103	31	0.1973	20.201	18.7761	11.9282	4.34709	1.51561	1.25617	1.17788	0.741684	0.709881	28.3272	27.0733	23.3465	17.1755	3.31917	8.43454	15.3693	21.4339	0.993112	0.950232	0.752745	0.598232	1	1	0	0	0	1	0.117173	0.1172
2711	91	46	0.276657	27.3904	14.3376	9.55656	4.15496	1.14927	1.40493	1.27587	1.15265	0.669612	38.5827	37.8565	34.7425	30.9715	2.53456	6.75751	14.69	16.2531	0.99784	0.983939	0.906211	0.851239	1	1	0	0	0	1	0.0656916	0.0657
2731	104.5	18	0.185298	19.8881	26.2782	11.0714	4.14154	1.29271	2.2641	1.27006	0.915136	0.98903	27.5977	26.4684	20.9047	14.8717	4.64537	7.82868	14.6426	18.2816	0.985732	0.955258	0.713707	0.581599	1	0	1	0	0	0	0.168324	0.1683
2781	103	8	0.122878	12.4835	58.3451	15.3831	3.42334	0.762979	4.49341	3.06489	1.78053	1.49589	14.274	13.6169	12.3446	11.1653	10.314	10.8775	12.1034	10.7902	0.691293	0.601564	0.196729	0.257048	1	1	0	1	0	0	0.722574	0.7226
2807	93	21	0.22809	21.7012	17.4006	11.266	3.88085	0.898534	1.42306	1.24129	0.958469	0.904901	26.3876	25.2186	21.2037	20.8894	3.07602	7.96626	13.7209	12.7072	0.993182	0.948796	0.762407	0.7937	1	0	0	0	0	1	0.116571	0.1166
2860	101	16	0.156317	15.8721	12.471	7.55499	2.45056	0.786649	1.60198	1.56296	0.924603	0.862511	19.3431	18.1353	16.8314	15.2418	2.20458	5.34219	8.66403	11.1249	0.993484	0.955628	0.857337	0.683562	1	1	0	0	0	1	0.113973	0.114
2875	90	17	0.218237	19.7961	25.4532	9.31046	3.16431	0.898591	2.03128	1.34746	0.885354	0.803275	21.1503	20.3324	17.8288	15.2664	4.49954	6.58349	11.1875	12.708	0.977108	0.946128	0.778618	0.554155	1	0	0	0	0	1	0.212742	0.2127
2940	89	21	0.308163	29.4946	81.0908	25.8356	7.24759	2.48676	2.24835	1.69134	1.13513	1.17033	39.1359	37.2658	31.3875	24.7521	14.335	18.2685	25.6241	35.1681	0.930502	0.871598	0.577515	0.710377	1	0	0	0	0	1	0.366287	0.3663
2950	121	14	0.155497	18.7264	27.2969	11.4451	3.52188	1.083	2.89007	2.13715	1.17571	0.966364	24.9368	22.79	20.0855	16.0896	4.82545	8.09291	12.4517	15.3159	0.981099	0.934825	0.784654	0.306379	1	0	0	0	1	0	0.193507	0.1935
2962	81	12	0.245442	20.1521	42.2776	11.8784	3.28474	1.02352	3.59321	2.37023	1.43499	1.16941	26.5222	26.0942	23.2024	17.5739	7.47369	8.39928	11.6133	14.4747	0.959476	0.946779	0.865724	0.567099	1	0	0	0	0	1	0.28179	0.2818
3114	122	30	0.210049	26.2689	29.2355	10.6413	4.71416	1.84333	2.68771	1.27741	0.809877	0.653523	36.5786	36.0968	32.904	25.4414	5.16815	7.52451	16.6671	26.0686	0.989968	0.978032	0.862219	0.218036	1	0	0	0	1	0	0.141289	0.1413
3177	94	23	0.282369	29.2041	17.2175	15.224	5.90684	2.2919	1.43925	1.68694	0.936714	0.681044	40.058	38.3118	31.9901	25.3057	3.04365	10.765	20.8838	32.4123	0.997109	0.959713	0.757512	0.624853	1	0	0	0	0	1	0.0759809	0.076
3224	105	17	0.201322	20.9149	13.012	6.01077	2.09813	0.820632	1.7738	1.28283	1.12232	1.00611	24.7664	24.3655	22.7239	18.3848	2.30022	4.25026	7.418	11.6055	0.995678	0.984668	0.945218	0.775575	1	1	0	0	0	1	0.0928768	0.0929
3277	70	26.5	0.217306	14.457	19.2157	6.83288	2.53279	0.707627	1.7226	1.13972	0.890865	0.561452	20.1609	19.9003	17.7324	13.0333	3.39689	4.83158	8.95477	10.0074	0.985704	0.970079	0.863122	0.640658	1	0	0	1	0	0	0.168489	0.1685
3281	97	29	0.275165	26.5375	24.8678	13.827	6.13711	1.68331	1.02799	1.05335	0.925955	0.655449	37.1874	35.9213	29.5476	26.0293	4.39605	9.77719	21.698	23.8056	0.992988	0.962245	0.678782	0.404426	1	0	0	0	0	1	0.118213	0.1182
3288	90	16	0.215227	20.103	14.7043	10.6012	4.37351	1.40413	1.65605	1.55332	1.16088	0.859958	28.1774	26.8387	21.7404	16.834	2.59938	7.49617	15.4627	19.8574	0.995736	0.960202	0.702947	0.530408	1	0	0	0	0	1	0.0922505	0.0923
3326	111	20	0.170662	19.5445	33.2578	13.3583	3.86394	1.19239	3.22668	1.9272	1.04284	0.855916	22.7047	22.1461	19.009	14.6204	5.8792	9.44576	13.6611	16.863	0.965893	0.904478	0.695355	0.498284	1	0	1	0	0	0	0.258941	0.2589
3348	99	21	0.157092	16.0214	16.4531	9.12719	3.828	0.884999	1.11401	0.932858	0.802586	0.766979	22.3676	21.269	16.2422	17.9671	2.90852	6.4539	13.534	12.5158	0.99151	0.95285	0.552878	0.717464	1	0	1	0	0	0	0.130033	0.13
3393	126	41	0.229935	28.873	40.6855	22.2036	6.41955	1.52179	1.6068	1.09623	0.74472	0.744429	40.1851	37.6783	33.6609	33.1621	7.19225	15.7003	22.6965	21.5214	0.983853	0.909047	0.738486	0.760809	1	0	0	1	0	0	0.178978	0.179
3500	120	24.75	0.163947	19.6119	16.1141	9.12775	3.57599	1.1805	1.33435	1.12894	0.951464	0.741513	24.5812	23.5918	20.7144	17.2484	2.84859	6.45429	12.643	16.6948	0.993263	0.961849	0.792131	0.251335	1	0	0	0	1	0	0.115885	0.1159
3525	107	31	0.169857	19.1545	26.9871	13.4247	4.1288	0.906768	1.85352	1.52548	0.985736	0.864827	26.5709	24.9164	21.3806	21.4167	4.77069	9.49267	14.5975	12.8236	0.98375	0.924583	0.730656	0.800923	1	0	1	0	0	0	0.179546	0.1795
3539	106	31	0.216288	23.2843	32.8845	17.5823	5.54638	1.2845	1.64163	1.2504	0.706587	0.867551	32.3379	30.1836	24.8518	22.265	5.81322	12.4325	19.6094	18.1656	0.98371	0.91123	0.614322	0.578223	1	0	0	0	1	0	0.179765	0.1798
3562	95	24	0.233181	23.1491	21.738	13.3359	5.81403	1.49381	1.31637	1.08627	0.861828	0.778389	32.402	30.899	22.795	22.6182	3.84277	9.42989	20.5557	21.1256	0.992942	0.952293	0.432226	0.357248	1	0	1	0	0	0	0.118597	0.1186
3596	127	60	0.262702	32.1204	31.1874	11.4786	3.19867	1.07702	1.9603	1.3037	0.878568	0.628947	45.1068	44.5192	42.4885	39.0276	5.51321	8.1166	11.309	15.2313	0.992502	0.98324	0.963927	0.9207	1	0	0	0	1	0	0.122226	0.1222
3601	110	14	0.170181	19.1805	35.3527	11.7896	4.07634	0.910936	4.11852	2.49306	1.41135	0.867652	26.0609	24.3984	17.7253	18.1519	6.24953	8.33649	14.412	12.8826	0.970821	0.939815	0.582157	0.704495	1	0	0	0	0	1	0.239805	0.2398
3617	116	27	0.248278	27.2815	35.4351	10.8541	3.97191	1.03176	3.73636	1.92475	1.3207	0.965797	37.8388	36.8541	30.9874	28.7814	6.2641	7.675	14.0428	14.5913	0.986202	0.978075	0.89142	0.861965	1	1	0	1	0	0	0.165547	0.1655
3630	135	28	0.17258	22.5013	17.579	10.3307	3.46275	1.21646	1.80908	1.64913	1.04418	0.696463	31.2926	29.2554	26.3033	20.5451	3.10756	7.30489	12.2427	17.2034	0.995057	0.968325	0.885079	0.546673	1	0	0	0	1	0	0.0993066	0.0993
3703	114	40.75	0.229554	27.2812	25.9058	13.0574	4.9778	1.27399	1.55451	1.15655	0.751392	0.657266	38.1323	37.1622	33.6309	31.5037	4.57954	9.23301	17.5992	18.0169	0.992762	0.968644	0.852146	0.820325	1	0	0	0	1	0	0.120096	0.1201
3848	96	28	0.183368	18.2792	14.4216	8.12859	3.06745	1.14708	1.21212	1.174	0.961643	0.684397	25.6607	24.9464	23.0933	19.5965	2.54941	5.74778	10.8451	16.2222	0.995052	0.973095	0.882869	0.561003	1	0	0	0	1	0	0.0993507	0.0994
3875	99	15	0.129942	13.1824	12.0676	5.81538	2.56757	0.945646	1.37675	1.1714	0.833693	0.696834	18.3901	17.9413	16.2537	12.7326	2.13327	4.1121	9.07774	13.3735	0.993249	0.97338	0.829503	0.305842	1	0	1	0	0	0	0.116001	0.116
3901	115	34.75	0.225029	26.3973	20.0691	13.4059	5.96075	1.72608	1.2083	1.03293	0.694729	0.586329	36.9493	35.3584	27.2015	23.9111	3.54775	9.47943	21.0744	24.4105	0.99538	0.963392	0.632264	0.201235	1	1	1	0	0	0	0.0960169	0.096
3929	120	16.25	0.160436	18.1354	19.2455	9.4837	3.8497	1.41318	1.85673	1.5003	1.01519	0.851004	25.3647	24.5255	21.0567	16.7106	3.40215	6.70599	13.6108	19.9854	0.990964	0.961892	0.76301	0.548516	1	0	0	0	0	1	0.134129	0.1341
3945	108	13.25	0.13157	14.4675	44.8377	15.869	3.52925	0.796242	6.34076	3.97761	2.36509	1.30982	18.8527	17.0396	15.7182	13.4174	7.92625	11.221	12.4778	11.2606	0.907324	0.752557	0.608125	0.543741	1	0	0	0	1	0	0.420431	0.4204
4031	116	39	0.230925	27.8792	17.4622	11.2037	5.85053	1.7082	1.26053	1.23617	0.791915	0.803779	39.076	37.7152	29.3795	27.498	3.08692	7.92221	20.6847	24.1576	0.996875	0.97769	0.710147	0.477698	1	0	0	0	0	1	0.0789978	0.079
4043	141	37	0.191602	27.2731	45.6399	21.5175	7.82718	1.61093	2.51283	1.62417	0.756385	0.8566	37.6118	35.1662	26.0296	28.0794	8.06807	15.2151	27.6733	22.7819	0.976722	0.901556	0.339504	0.584575	1	0	1	0	0	0	0.214509	0.2145
4051	108	11	0.139597	14.4323	10.5831	4.21809	1.60284	0.69609	1.42331	1.20543	1.03688	1.20052	20.2824	20.0044	18.8278	12.6663	1.87084	2.98264	5.6669	9.84419	0.995737	0.988822	0.953629	0.629256	1	1	0	0	0	1	0.0922397	0.0922
4054	137	27	0.171933	23.3171	20.9692	11.17	4.32793	1.50836	0.972114	0.932307	0.806386	0.854869	32.5508	31.3218	27.2967	19.3617	3.70687	7.89836	15.3016	21.3314	0.993495	0.967683	0.828111	0.4197	1	0	0	0	1	0	0.11388	0.1139
4074	118.5	34	0.219938	26.5084	23.0419	12.0202	5.06783	1.46743	1.51552	1.17339	0.863985	0.718863	33.5596	31.5784	26.4367	25.2137	4.07328	8.49955	17.9175	20.7526	0.992607	0.963096	0.735292	0.567945	1	0	0	0	1	0	0.121375	0.1214
4243	119	25	0.199619	22.9782	45.2958	16.4003	3.9828	1.06163	3.12285	2.10132	1.25472	0.823331	31.1318	27.8818	24.3271	20.6319	8.00724	11.5968	14.0813	15.0137	0.966357	0.909398	0.815447	0.6859	1	0	0	0	0	1	0.257204	0.2572
4255	92	15	0.185315	17.7573	42.0791	11.6404	3.22184	1.11243	4.88616	2.76733	1.35658	0.947836	23.8469	23.2925	20.1858	13.9567	7.4386	8.231	11.3909	15.7322	0.950104	0.935481	0.825566	0.461495	1	0	0	0	0	1	0.311932	0.3119
1	105	36	0.257419	27.3824	25.4	15.544	4.93598	1.74524	1.20073	1.06757	0.873848	0.655547	35.557	33.909	28.8189	23.8908	4.49013	10.9913	17.4513	24.6814	0.991995	0.946009	0.795807	0.251079	0	0	0	1	0	0	0.12628	0.1263
2	106	17	0.136567	14.4602	21.6736	9.12286	3.25897	0.904247	1.82382	1.16452	1.02081	0.713961	20.0759	19.3492	16.1406	14.4338	3.83139	6.45084	11.5222	12.788	0.98162	0.942789	0.700285	0.463731	0	0	1	0	0	0	0.190845	0.1908
3	103	20	0.185346	19.3679	52.1687	17.0959	4.94119	1.2877	4.84076	2.4114	1.21137	1.05457	25.6643	24.1677	20.4752	18.1021	9.22222	12.0886	17.4697	18.2109	0.933206	0.865911	0.521559	0.109168	0	0	1	0	0	0	0.359341	0.3593
4	114	17	0.183782	20.3447	17.9568	8.1222	2.66613	1.13682	1.15755	1.06654	0.955387	0.896916	28.3923	27.4966	24.1088	18.0398	3.17435	5.74326	9.42618	16.0771	0.99373	0.977943	0.920397	0.453613	0	0	0	1	0	0	0.111803	0.1118
5	112	28	0.21861	24.6735	26.6263	13.9242	5.11948	1.56483	1.72641	1.23865	0.942242	0.908625	34.507	33.064	28.3402	23.7672	4.70691	9.84586	18.1001	22.1301	0.990653	0.954634	0.769479	0.364715	0	0	1	0	0	0	0.136405	0.1364
6	115	31.5	0.181448	21.1706	20.6903	12.3747	3.9136	1.04962	1.28674	1.17853	0.843822	0.867066	29.4915	27.8905	24.6529	23.2265	3.65756	8.75024	13.8367	14.8439	0.99228	0.94951	0.82764	0.769128	0	0	0	0	1	0	0.124021	0.124
7	112	16	0.173354	19.55	39.4016	11.8496	3.84036	0.89152	4.2897	2.01432	1.08746	0.921605	19.0397	18.1498	14.3543	14.0533	6.96528	8.37895	13.5777	12.608	0.930682	0.887059	0.324453	0.441721	0	0	1	0	0	0	0.36583	0.3658
8	115	22	0.172544	19.4542	44.5063	19.4078	5.4735	1.40405	2.72323	1.70526	1.07755	0.966198	26.1801	23.6311	19.5902	20.1459	7.86767	13.7234	19.3517	19.8563	0.953775	0.814092	0.15554	0.168952	0	0	0	0	0	1	0.300521	0.3005
9	112	28	0.240965	26.9144	45.8344	19.7067	6.11082	1.48128	2.82485	1.74074	0.775882	0.926655	30.4683	29.4145	22.3021	19.6917	8.10246	13.9347	21.605	20.9484	0.963992	0.880666	0.248073	0.341147	0	0	0	0	0	1	0.265931	0.2659
10	97	19.25	0.150057	15	19.6691	9.53844	3.71679	0.848794	1.7105	1.07089	0.740376	0.775372	20.8708	19.7058	14.5219	15.5591	3.47705	6.7447	13.1408	12.0038	0.986025	0.939601	0.425634	0.636236	0	0	0	0	1	0	0.166598	0.1666
11	117	26	0.203162	23.4099	41.2445	14.4007	4.82399	1.37084	2.26733	1.35177	0.87391	0.768533	28.6949	27.353	21.1038	17.6461	7.29107	10.1829	17.0554	19.3866	0.967181	0.928122	0.588954	0.414113	0	0	0	0	1	0	0.254089	0.2541
12	112	57	0.296122	32.6853	40.824	26.9379	7.96844	2.45077	1.40399	1.03005	0.716097	0.667753	45.515	41.703	35.6855	25.9879	7.21674	19.048	28.1727	34.6591	0.98735	0.889593	0.613786	0.661648	0	0	1	0	0	0	0.158557	0.1586
13	102	13	0.188854	19.347	18.9327	6.54475	2.31066	1.05289	1.09017	0.964856	0.816969	0.942148	26.7211	26.0934	21.9458	14.8903	3.34685	4.62784	8.16941	14.8902	0.992125	0.984147	0.928131	0.00494545	0	0	0	0	0	1	0.125251	0.1253
14	112	22.25	0.153363	17.1728	45.9467	14.2369	4.03618	1.24567	4.23077	2.02235	1.02576	0.711559	22.7194	21.7148	19.4127	15.8721	8.1223	10.067	14.2701	17.6165	0.933911	0.886043	0.677971	0.433868	0	0	1	0	0	0	0.357506	0.3575
15	103	17	0.173567	18.3144	13.7422	8.6552	3.20295	0.996968	1.27615	1.11815	0.838981	0.779617	17.9215	16.9613	13.5278	9.8037	2.4293	6.12015	11.3242	14.0993	0.99077	0.932631	0.54705	0.718686	0	0	1	0	0	0	0.135552	0.1356
16	114	22	0.203546	22.5231	20.4049	12.3649	4.25229	1.29957	1.21836	1.19815	0.902108	0.928034	28.7152	27.2341	22.6592	16.2253	3.6071	8.74329	15.0341	18.3786	0.992079	0.947065	0.748186	0.469686	0	0	0	1	0	0	0.125616	0.1256
17	117.5	27	0.225335	27.2136	35.3536	12.5975	3.97802	1.51778	2.83542	1.52767	0.931271	0.799762	34.2832	33.0564	27.746	20.2578	6.2497	8.90779	14.0644	21.4646	0.983244	0.963008	0.862005	0.330582	0	0	0	1	0	0	0.182296	0.1823
18	116	30	0.177511	20.4288	56.2848	16.4837	5.29302	1.55109	3.42133	1.92051	1.02801	0.699887	26.909	26.1985	21.7215	20.0923	9.94984	11.6557	18.7136	21.9358	0.929128	0.89558	0.507714	0.401266	0	0	0	0	0	1	0.369759	0.3698
19	106	20	0.176382	18.7475	16.7722	11.4093	5.40045	1.02513	1.43592	1.31049	0.811359	0.610601	26.3	24.8297	15.8683	19.4166	2.96493	8.06757	19.0935	14.4975	0.993625	0.945743	0.55615	0.665208	0	0	0	0	1	0	0.112735	0.1127
20	115.5	40	0.211628	24.9777	15.6627	10.6653	4.95445	1.59364	1.22434	1.02446	0.979689	0.778625	35.2022	34.511	30.8816	24.9742	2.7688	7.54152	17.5166	22.5374	0.996902	0.975831	0.823567	0.430842	0	0	1	0	0	0	0.0786542	0.0787
21	114	24	0.165001	18.9637	54.4464	15.5496	4.67968	1.36822	3.39146	1.60169	0.931496	0.838858	24.9318	23.6704	19.4437	15.873	9.62485	10.9952	16.5452	19.3495	0.922479	0.885565	0.525282	0.571885	0	0	1	0	0	0	0.386048	0.386
22	111	35	0.296987	33.4031	45.515	19.665	5.02459	1.36143	3.34714	2.04066	0.91195	0.751811	45.6901	41.3593	36.4047	32.8685	8.046	13.9053	17.7646	19.2535	0.984372	0.941788	0.872857	0.810474	0	0	0	0	0	1	0.176099	0.1761
23	133	43	0.272447	34.8257	28.543	17.9532	6.30466	2.1406	1.26912	1.11798	0.791039	0.795673	48.8261	47.035	42.1825	32.2284	5.04574	12.6949	22.2903	30.2727	0.994646	0.962888	0.848979	0.343048	0	1	0	1	0	0	0.103341	0.1033
24	124	17	0.155347	18.858	21.1431	10.2712	4.84664	1.06294	1.1055	1.08164	0.976021	0.915907	26.2257	24.9162	17.5464	18.8289	3.73761	7.26281	17.1355	15.0322	0.989792	0.956574	0.215166	0.602182	0	0	0	1	0	0	0.142517	0.1425
25	124	35	0.207042	25.7354	20.1381	13.8113	6.08313	1.60943	1.2796	1.08221	0.715111	0.747384	35.9848	34.2038	25.0587	23.1698	3.55995	9.76609	21.5071	22.7608	0.995094	0.958371	0.5132	0.187055	0	0	0	0	1	0	0.0989293	0.0989
26	117	31	0.21011	24.4557	14.7933	7.44093	3.60843	1.06958	1.36191	1.26455	1.09915	0.671413	34.4007	33.7639	29.4671	26.6717	2.61511	5.26153	12.7577	15.1261	0.997106	0.987783	0.901419	0.823634	0	0	0	0	0	1	0.0760191	0.076
27	112	19	0.196294	22.0477	47.9636	21.7496	5.72666	1.53157	3.69137	2.55406	1.26034	0.872193	29.928	26.776	22.9239	18.3626	8.47885	15.3793	20.2468	21.6596	0.959029	0.818596	0.468965	0.530347	0	0	0	0	1	0	0.283309	0.2833
28	134	31	0.224588	29.3675	22.4643	14.1272	5.58638	1.60805	1.30202	1.21287	0.951312	0.609055	33.9995	32.3077	25.0133	23.9385	3.97117	9.98944	19.7508	22.7412	0.993155	0.950998	0.613604	0.312295	0	0	1	0	0	0	0.116801	0.1168
29	122	16	0.216959	25.8537	15.3548	8.72376	3.43347	1.49242	1.29338	1.18824	0.855533	0.955052	27.5918	26.4543	22.7897	12.4557	2.71437	6.16863	12.1392	21.106	0.995149	0.972433	0.846329	0.807295	0	0	0	1	0	0	0.0983762	0.0984
30	122	37	0.186701	23.2525	13.1802	7.05909	2.6719	1.03881	1.68582	1.37049	0.97053	0.691322	32.8045	32.5105	30.8202	27.6831	2.32995	4.99153	9.4466	14.691	0.997475	0.988143	0.951868	0.84757	0	0	1	0	0	0	0.0710253	0.071
31	108	23	0.187222	20.0661	25.3363	16.1754	4.81947	1.25883	1.47315	1.28762	0.79272	0.846685	27.9433	25.4875	20.3276	19.7654	4.47887	11.4378	17.0394	17.8026	0.987071	0.893652	0.545302	0.434448	0	0	1	0	0	0	0.160284	0.1603
32	104	24	0.264173	26.4545	28.905	12.0292	4.00717	1.22073	1.90735	1.21568	0.869653	0.813061	34.3888	33.6724	30.3919	27.7191	5.10973	8.50595	14.1675	17.2637	0.988899	0.967568	0.884701	0.782373	0	0	0	1	0	0	0.148587	0.1486
33	98	14	0.134697	13.1975	33.1027	10.1671	3.08459	0.825063	4.5308	2.4487	1.31605	1.02029	17.6043	16.9779	14.4376	12.6949	5.85178	7.18926	10.9057	11.6681	0.943136	0.90592	0.655303	0.393968	0	0	1	0	0	0	0.332406	0.3324
34	115	21	0.171733	19.8261	18.5785	11.3942	4.67061	1.19996	1.28185	1.087	0.832075	0.999277	27.6261	26.0773	19.551	17.5464	3.28425	8.05695	16.5131	16.97	0.992908	0.951074	0.535369	0.254208	0	0	1	0	0	0	0.118882	0.1189
35	109	34.5	0.217408	24.1094	25.2126	12.48	5.18607	1.64078	1.25786	1.01687	0.816411	0.689488	32.3465	30.7544	24.2964	21.1684	4.45701	8.8247	18.3355	23.2042	0.990462	0.957948	0.656118	0.409595	0	0	0	1	0	0	0.137789	0.1378
36	102	33	0.208712	22.4459	60.0311	16.2613	3.99231	1.09406	5.66872	3.28431	2.03969	1.58399	29.8983	29.5276	28.1543	25.7173	10.6121	11.4985	14.115	15.4724	0.934889	0.921062	0.865248	0.798772	0	0	0	0	1	0	0.354939	0.3549
38	123.5	67.5	0.325286	39.6126	29.1806	22.7162	11.2159	2.32334	1.23588	1.16592	0.683333	0.738621	55.7916	53.7268	38.6299	42.1244	5.15845	16.0628	39.6543	32.857	0.995716	0.954262	0.225836	0.625781	0	0	0	0	1	0	0.0924593	0.0925
39	117	37.75	0.229448	26.2274	24.2558	16.718	6.37757	1.58823	1.30999	1.10581	0.850678	0.801578	36.8572	35.0168	28.3657	24.4621	4.28786	11.8214	22.5481	22.4609	0.99321	0.941292	0.606729	0.396134	0	0	1	0	0	0	0.116337	0.1163
40	124	28	0.207509	24.8672	23.0274	12.3323	5.86058	1.63837	1.08923	1.08341	0.971563	0.759081	34.8698	33.7499	26.8336	23.8786	4.07071	8.72026	20.7203	23.17	0.993162	0.966044	0.635408	0.241803	0	0	0	1	0	0	0.11674	0.1167
41	130	28.5	0.189621	23.7864	21.3983	12.2721	5.11951	1.23117	1.22953	0.99772	0.928565	0.626053	33.3551	32.1112	25.6575	25.3021	3.78272	8.6777	18.1002	17.4113	0.993549	0.962793	0.708756	0.725581	0	0	0	1	0	0	0.113408	0.1134
42	112.5	22	0.170509	19.4533	21.8164	13.4969	4.18439	1.08543	1.47164	1.22391	0.791935	0.699359	27.1655	25.4791	22.4809	19.4877	3.85663	9.54372	14.7941	15.3503	0.989871	0.927198	0.752954	0.616072	0	0	1	0	0	0	0.141968	0.142
43	107	21	0.231278	25.0504	35.804	14.1726	3.86521	1.32186	2.8913	1.78979	1.06823	0.845949	32.4992	30.8816	25.8954	20.9	6.32931	10.0215	13.6656	18.6939	0.980852	0.945881	0.849417	0.447182	0	0	0	0	1	0	0.194753	0.1948
44	142	29	0.199247	26.3905	16.703	9.04072	3.32663	1.3091	1.6455	1.14883	0.986783	1.00498	35.3557	34.7498	33.3328	26.7042	2.95269	6.39275	11.7614	18.5135	0.996507	0.982933	0.935681	0.720669	0	0	0	0	1	0	0.0835139	0.0835
45	108	25	0.203773	22.4079	19.8613	12.4131	4.56756	1.17325	1.13112	0.996179	0.651314	0.732766	31.3317	29.9295	24.8068	24.0791	3.51101	8.77736	16.1488	16.5923	0.993701	0.95603	0.759094	0.724692	0	0	0	1	0	0	0.11206	0.1121
46	123	16	0.239012	29.081	32.6493	14.7029	4.56489	1.14548	2.51037	1.73253	1.04449	1.13092	26.199	24.4616	18.8926	17.0017	5.77164	10.3966	16.1393	16.1996	0.975432	0.905186	0.519832	0.303535	0	0	1	0	0	0	0.2203	0.2203
47	121	27	0.1824	21.8712	20.4541	10.2792	3.6284	1.2402	1.42798	1.18682	1.02162	0.707627	27.2139	25.9853	22.0855	16.012	3.61582	7.26852	12.8283	17.5391	0.991134	0.960083	0.814012	0.408108	0	0	1	0	0	0	0.132867	0.1329
48	109	25	0.188803	21.0921	26.1576	9.25558	3.10104	1.1322	3.08325	1.63038	0.963656	0.638295	25.2475	24.1103	21.0926	16.3003	4.62406	6.54468	10.9638	16.0118	0.983085	0.962453	0.854291	0.187313	0	0	1	0	0	0	0.18315	0.1831
49	115	34.25	0.19441	22.047	17.6549	10.0499	4.13664	1.30285	1.16768	1.01653	0.744282	0.79184	30.7717	29.5752	24.9854	19.978	3.12097	7.10637	14.6252	18.4251	0.994843	0.970703	0.81078	0.386549	0	0	0	0	0	1	0.101423	0.1014
50	94	10	0.0818734	7.76913	12.4424	4.86114	1.57783	0.581757	1.2778	1.20084	0.980455	0.721516	10.6456	10.1004	8.44646	5.6969	2.19953	3.43735	5.57849	8.22728	0.978422	0.94031	0.750868	0.721476	0	0	0	0	0	1	0.206614	0.2066
52	125	35	0.268014	36.3381	27.9062	14.073	5.21731	1.98851	1.04455	1.04623	0.885162	0.917734	49.9126	49.0277	45.6393	37.9563	4.93316	9.95113	18.446	28.1217	0.995104	0.979185	0.914685	0.671618	0	0	0	0	1	0	0.0988359	0.0988
53	127	41.5	0.168338	21.559	15.6547	9.06318	4.772	1.77111	1.45235	1.27395	0.735246	0.57055	30.4025	29.8933	24.4071	15.154	2.76738	6.40863	16.8716	25.0472	0.995849	0.97675	0.722608	0.796213	0	0	0	0	1	0	0.0910248	0.091
55	111	27	0.251604	28.157	47.8654	19.3934	5.71456	1.40445	2.13649	1.27447	0.817606	0.727756	32.1951	30.0633	23.7462	22.3098	8.46149	13.7132	20.204	19.8619	0.964845	0.889906	0.52544	0.455418	0	0	0	0	1	0	0.262819	0.2628
56	120	40.25	0.227429	27.6475	22.0879	12.9573	4.58796	1.62672	1.29062	0.996934	0.837622	0.62102	38.7779	37.5838	33.7297	28.3188	3.90462	9.16218	16.2209	23.0054	0.994918	0.969831	0.876771	0.583143	0	0	1	0	0	0	0.100692	0.1007
57	116	21	0.19069	22.3299	14.894	9.06655	3.95854	1.12527	1.35241	1.17517	0.994779	0.84712	28.6393	27.6617	22.7304	20.1177	2.63292	6.41102	13.9956	15.9138	0.995765	0.972772	0.787964	0.611775	0	0	1	0	0	0	0.0919337	0.0919
58	109	13	0.13319	14.8034	12.1457	7.68617	3.03293	0.805282	1.70117	1.44747	1.13043	0.907174	20.6169	19.4751	14.9307	12.3441	2.14707	5.43494	10.723	11.3884	0.994563	0.96027	0.69585	0.385817	0	0	1	0	0	0	0.104141	0.1041
59	110	29.25	0.244956	27.8343	23.2413	15.6402	6.9058	1.74704	1.15576	1.24843	1.03645	0.796118	37.9908	36.4934	28.7401	24.5765	4.10852	11.0593	24.4157	24.7069	0.994135	0.952975	0.527535	0.102587	0	0	1	0	0	0	0.108145	0.1081
61	131	15.25	0.11799	15.4107	13.4053	5.87042	2.6846	0.874931	1.43139	1.09994	0.984146	0.679873	21.629	21.4209	19.9716	16.1826	2.36974	4.15101	9.49148	12.3734	0.99398	0.981044	0.879852	0.644489	0	0	0	0	0	1	0.109563	0.1096
62	106	25	0.148473	15.9522	15.5187	8.38704	3.01338	1.08866	1.89496	1.47424	0.867969	0.80522	22.275	21.4237	18.1379	14.5578	2.74335	5.93053	10.6539	15.396	0.992387	0.960921	0.809307	0.325462	0	0	0	1	0	0	0.123159	0.1232
63	98	27	0.215129	21.825	20.0487	12.5586	5.62469	1.4566	1.44295	1.08301	0.771008	0.856677	30.5983	29.2819	21.7081	18.9448	3.54414	8.88029	19.8863	20.5995	0.993269	0.952905	0.401007	0.392686	0	0	0	0	1	0	0.115828	0.1158
64	95	20	0.192889	19.03	32.0777	16.9799	4.8834	1.35717	3.07122	2.11257	0.997849	1.01523	26.2739	23.8957	19.0399	17.558	5.67059	12.0066	17.2654	19.1933	0.976432	0.864601	0.42156	0.403907	0	0	0	0	0	1	0.215826	0.2158
65	123	23	0.168244	20.7166	22.3714	14.3958	5.04935	1.55232	1.23524	1.09708	1.024	0.824686	28.977	27.3818	23.0146	18.4014	3.95475	10.1793	17.8521	21.9531	0.990643	0.928331	0.631117	0.545343	0	0	1	0	0	0	0.136479	0.1365
66	94	10	0.211364	20.8656	58.6242	21.8723	5.38612	1.45056	4.8216	3.33013	1.80385	1.36002	27.4994	24.5794	20.6878	15.9292	10.3634	15.4661	19.0428	20.5141	0.926271	0.77722	0.390779	0.630118	0	0	0	0	0	1	0.376859	0.3769
67	107	22	0.206731	22.3922	23.0191	11.4858	4.37333	1.42517	1.2851	1.18078	0.967549	0.77016	31.0771	29.4983	23.5332	20.7051	4.06924	8.12169	15.4621	20.155	0.99139	0.96135	0.753862	0.22899	0	0	1	0	0	0	0.13094	0.1309
68	103	25	0.179399	18.603	13.5177	7.66271	3.03877	1.05067	1.13155	1.05083	0.752106	0.721875	26.1006	25.3157	22.7066	18.4314	2.38961	5.41835	10.7437	14.8587	0.9958	0.976827	0.880981	0.591696	0	0	0	1	0	0	0.0915539	0.0916
69	135	54.75	0.250298	34.7741	25.0081	12.9967	7.01162	1.58452	1.73526	1.00625	0.743301	0.670838	48.9204	47.9906	41.5697	41.0486	4.42086	9.19006	24.7898	22.4086	0.995908	0.981493	0.802729	0.837848	0	0	1	0	0	0	0.0903683	0.0904
71	100	24	0.223139	21.7022	16.2408	9.11578	3.15925	0.946628	1.11916	1.06985	0.936229	0.779841	26.868	26.1099	22.9135	20.1678	2.871	6.44583	11.1696	13.3873	0.994275	0.969048	0.87314	0.747913	0	0	0	0	0	1	0.106856	0.1069
72	107	22	0.154879	16.6537	37.774	14.6731	3.78431	1.08309	3.03866	2.22372	1.11387	0.918104	22.4184	20.3657	18.2734	18.0613	6.67756	10.3754	13.3795	15.3172	0.95461	0.860497	0.681104	0.529883	0	1	0	1	0	0	0.29786	0.2979
73	145	49	0.257624	36.5558	30.9452	20.6667	7.40729	2.23361	1.3841	1.02504	0.748246	0.641649	51.1651	48.8273	40.1261	30.4214	5.47038	14.6135	26.1887	31.5881	0.994268	0.954162	0.75765	0.269263	0	0	0	0	1	0	0.106916	0.1069
74	126	21	0.153855	19.7552	19.6946	9.66589	3.94561	0.844742	2.15487	1.37895	0.938188	0.997871	27.4986	26.2157	22.1983	21.5157	3.48154	6.83482	13.9498	11.9465	0.991953	0.965416	0.777874	0.831687	0	0	1	0	0	0	0.126608	0.1266
76	105	41	0.230695	25.4264	16.7416	9.63896	5.07147	1.87862	1.28023	1.20059	0.795683	0.588008	35.7516	34.9985	30.1151	23.5175	2.95952	6.81577	17.9303	26.5677	0.996568	0.980854	0.803434	0.465227	0	0	0	0	0	1	0.0827801	0.0828
77	115	32	0.200728	23.2544	31.3587	13.2451	4.55773	1.46562	2.11719	1.32043	0.862475	0.679556	32.1977	30.5299	26.3741	22.6368	5.54349	9.36571	16.114	20.7271	0.985067	0.951783	0.791646	0.402006	0	0	1	0	0	0	0.17217	0.1722
78	113	28.5	0.20429	23.5665	14.8101	9.68682	5.02649	1.42064	1.08626	0.926461	0.72374	0.705294	33.0631	32.1996	26.4464	22.0662	2.61808	6.84962	17.7713	20.0909	0.99686	0.977112	0.740572	0.413545	0	0	0	0	1	0	0.0791843	0.0792
79	112	34.5	0.227633	27.2577	50.6972	18.3548	6.26143	1.72532	3.08595	1.71219	1.09072	0.927651	37.3316	36.1498	31.6853	31.04	8.96208	12.9788	22.1375	24.3998	0.970756	0.933327	0.715447	0.618131	0	0	1	0	0	0	0.240067	0.2401
80	117	34	0.191132	22.6775	19.2319	10.1497	4.8425	1.63704	1.58994	1.17467	0.824458	0.719238	31.8295	30.9183	25.58	21.5314	3.39975	7.17689	17.1208	23.1512	0.994279	0.972686	0.742988	0.367469	0	0	0	0	0	1	0.106811	0.1068
82	105	30	0.214485	22.7458	60.5742	17.2372	5.11307	1.20791	4.01894	1.89214	1.01616	0.824406	25.7248	24.966	21.3395	20.0948	10.7081	12.1885	18.0774	17.0824	0.909248	0.872729	0.531379	0.526638	0	0	1	0	0	0	0.416256	0.4163
83	129.5	50	0.244024	31.0014	29.8231	18.901	8.089	2.07839	1.2186	0.960529	0.718941	0.73897	43.3986	41.6101	32.0536	28.4453	5.27203	13.365	28.5989	29.3929	0.992594	0.947012	0.4516	0.251876	0	0	0	1	0	0	0.121479	0.1215
84	121	30	0.267685	33.3675	44.8623	19.6477	6.15374	1.56351	2.00541	1.1757	0.95952	0.739372	38.9751	37.2952	31.6941	25.6055	7.93061	13.8931	21.7568	22.1113	0.979079	0.928026	0.727167	0.504281	0	0	0	0	1	0	0.203479	0.2035
85	100	19	0.148114	14.9791	41.2732	12.3909	4.0875	0.983441	3.76856	1.6893	0.856867	0.782189	19.8175	19.1793	15.6848	14.7406	7.29613	8.76169	14.4515	13.908	0.92976	0.889554	0.388682	0.331336	0	0	1	0	0	0	0.368165	0.3682
86	110	25	0.164735	18.3151	46.1438	13.4522	4.11768	1.3244	3.93452	1.98797	1.07697	0.767275	24.3052	23.7524	20.7463	15.6936	8.15716	9.51216	14.5582	18.7299	0.942	0.916309	0.712449	0.545837	0	0	1	0	0	0	0.335614	0.3356
88	101	23	0.150662	15.5441	10.899	6.79235	2.45947	1.22693	1.16171	1.09903	0.749413	0.587427	21.7579	20.8392	18.3601	10.7126	1.9267	4.80292	8.69553	17.3515	0.996072	0.973078	0.880734	0.78666	0	0	0	1	0	0	0.0885516	0.0886
89	109	32	0.209199	22.7379	28.6618	16.3318	6.32108	1.39583	1.68852	1.32201	0.729138	0.978375	31.5718	29.3802	20.2546	19.9539	5.06674	11.5484	22.3484	19.74	0.987039	0.91951	0.422611	0.146045	0	0	0	0	0	1	0.160483	0.1605
90	105	14	0.145804	15.3572	20.8284	8.28736	3.08224	0.781469	2.43961	1.46051	0.988871	0.779534	17.2355	16.4474	13.183	12.0894	3.68197	5.86005	10.8974	11.0516	0.976915	0.934375	0.562758	0.405363	0	0	1	0	0	0	0.213627	0.2136
91	107	20	0.143481	15.2371	16.1042	8.97147	3.2085	1.16253	1.6275	1.4192	0.956488	0.576137	21.2318	19.9626	16.457	11.6927	2.84684	6.34379	11.3437	16.4407	0.99097	0.948163	0.72448	0.702985	0	0	1	0	0	0	0.134084	0.1341
92	119	34	0.216553	26.443	43.897	17.4508	6.22345	1.6424	2.16401	1.25559	0.800161	0.825894	36.4058	34.6072	27.2754	23.6782	7.75997	12.3395	22.0032	23.227	0.977019	0.934272	0.590953	0.194285	0	0	0	1	0	0	0.213152	0.2132
93	124	17	0.17227	21.5732	17.8557	11.7237	3.93063	1.41813	1.59282	1.33842	1.02998	0.89659	30.2298	28.9918	26.4518	18.6514	3.15648	8.28988	13.8969	20.0554	0.994534	0.958248	0.850876	0.367581	0	0	1	0	0	0	0.104416	0.1044
94	121	31	0.276383	35.9311	62.5762	21.1913	7.80434	1.70053	3.2807	1.69516	0.959115	1.02901	49.3063	47.7776	40.4236	38.6174	11.062	14.9845	27.5925	24.0491	0.974508	0.949545	0.730808	0.782418	0	0	0	1	0	0	0.224353	0.2244
95	117	24.75	0.189755	22.2666	19.6699	13.0741	4.96548	1.20483	1.27296	1.22774	0.86126	0.682351	26.3963	24.234	18.0389	18.2682	3.47719	9.24481	17.5556	17.0388	0.991286	0.924377	0.229918	0.360645	0	0	1	0	0	0	0.13173	0.1317
96	101	18	0.202008	20.2174	29.7902	10.3	3.62621	1.15519	2.49999	1.51389	1.18263	0.90214	27.8997	26.8198	20.8779	15.9511	5.26621	7.28321	12.8206	16.3369	0.982024	0.962421	0.789247	0.216035	0	0	0	1	0	0	0.188755	0.1888
97	120	43	0.246557	29.2054	20.1822	12.2349	5.53353	2.18264	1.18503	0.932539	0.693601	0.649859	40.9607	39.4835	33.7154	23.8521	3.56773	8.65137	19.564	30.8673	0.996199	0.975699	0.814425	0.634734	0	0	1	0	0	0	0.0871015	0.0871
99	101	16	0.164329	16.7604	52.6964	20.1757	5.25203	1.05457	3.25801	2.04076	1.0486	0.918214	21.7575	18.8892	15.0283	15.3907	9.31549	14.2664	18.5687	14.9139	0.903707	0.65542	0.587351	0.246996	0	0	0	1	0	0	0.428151	0.4282
101	105	24	0.179919	19.3812	18.9021	9.23316	3.97544	1.44059	1.73777	1.19874	0.776138	0.662654	27.2256	26.5247	22.1625	17.1269	3.34144	6.52883	14.0553	20.373	0.99244	0.969234	0.773175	0.54155	0	0	0	0	1	0	0.122732	0.1227
102	108	21	0.152511	16.4547	16.015	10.1696	3.43298	1.13494	1.59069	1.34157	0.751814	0.503923	23.0406	21.7924	19.3911	16.2564	2.83107	7.19099	12.1374	16.0505	0.992422	0.943989	0.77988	0.158638	0	0	1	0	0	0	0.122873	0.1229
103	109	37	0.239543	25.7044	29.1225	18.9835	6.07805	1.50859	1.70533	1.29509	0.804746	0.835065	35.4871	32.9282	26.7162	25.1893	5.14819	13.4234	21.4892	21.3347	0.989421	0.913135	0.594159	0.531629	0	0	0	0	0	1	0.145072	0.1451
104	124	29	0.182098	22.8101	27.0181	16.8647	5.56143	1.38332	1.33042	1.16472	0.820331	0.823965	31.8183	29.7004	24.4629	23.3002	4.77618	11.9252	19.6626	19.5631	0.98867	0.915853	0.594935	0.543193	0	0	0	0	1	0	0.150108	0.1501
105	118	15.25	0.177268	20.3759	13.6732	6.70182	2.78475	1.05224	1.2826	1.31495	1.06625	0.908924	27.4403	26.3161	21.0057	16.7415	2.4171	4.7389	9.84559	14.8809	0.996113	0.983653	0.883352	0.458173	0	0	0	0	0	1	0.0880858	0.0881
107	113	29	0.221783	24.9828	14.6583	7.88552	3.75189	1.30893	1.4891	1.06875	0.861063	0.803838	35.127	34.4857	29.2765	21.3769	2.59125	5.57591	13.2649	18.5111	0.997275	0.986842	0.891464	0.50015	0	0	0	0	0	1	0.0737682	0.0738
108	95	15	0.132842	12.6422	43.3251	12.9861	3.36535	0.853639	3.26238	1.97654	1.14796	0.820299	16.0603	15.1321	13.0133	10.0967	7.65886	9.18254	11.8983	12.0723	0.878968	0.794834	0.404993	0.548187	0	0	0	0	1	0	0.476881	0.4769
109	121	29	0.233096	28.1529	60.2945	24.1157	6.73272	1.83743	1.99357	1.24208	1.0138	0.908416	35.3684	33.3508	28.701	26.4716	10.6587	17.0523	23.8038	25.9853	0.95351	0.859401	0.558701	0.190798	0	0	0	0	1	0	0.301361	0.3014
111	102	11.5	0.123762	12.7165	14.3585	8.30981	2.90483	0.866329	1.56846	1.29492	0.928439	0.97642	17.5891	16.7534	12.8285	11.8627	2.53825	5.87593	10.2701	12.2517	0.989533	0.936476	0.599237	0.250001	0	0	1	0	0	0	0.144308	0.1443
113	106	25	0.181852	20.1546	31.4316	15.6245	5.34755	1.38423	1.89312	1.5298	0.989687	0.906153	27.8778	26.1594	20.6291	19.8224	5.55637	11.0482	18.9064	19.576	0.979936	0.906437	0.400052	0.157208	0	0	0	0	1	0	0.199312	0.1993
114	131.5	46	0.25463	34.5311	25.9646	13.4988	6.25112	2.23729	1.73024	1.16724	0.781443	0.640534	45.2956	44.3812	37.4506	29.2563	4.58994	9.54509	22.1011	31.6401	0.994853	0.976598	0.807302	0.380796	0	0	1	0	0	0	0.101333	0.1013
116	116.5	27.5	0.20778	24.0498	28.1487	15.4054	6.03585	1.47695	1.30958	1.11313	0.727761	0.719319	33.3632	31.8151	22.8376	19.8237	4.97603	10.8933	21.34	20.8872	0.988815	0.939557	0.356165	0.315017	0	0	0	1	0	0	0.149147	0.1491
117	103	16	0.185627	19.3306	48.8339	11.7644	3.42036	1.16294	4.31546	2.26817	1.59454	1.03586	24.3963	22.5989	19.2339	15.3026	8.63269	8.3187	12.0928	16.4464	0.935301	0.929785	0.777631	0.366419	0	0	0	0	0	1	0.353853	0.3539
118	116	21.75	0.153154	17.7289	17.0452	10.5299	4.93288	1.10925	1.35454	1.01528	0.84465	0.709749	23.6132	22.4607	15.2169	17.8776	3.01319	7.44575	17.4404	15.6872	0.991825	0.943455	0.4886	0.479617	0	0	1	0	0	0	0.127606	0.1276
119	101	11	0.100661	10.2333	10.6463	5.8256	2.95699	0.766905	1.36287	1.08133	1.07955	0.778882	14.3607	13.9187	10.2425	10.4552	1.88202	4.11932	10.4545	10.8457	0.991375	0.955202	0.200382	0.265903	0	0	1	0	0	0	0.131053	0.1311
120	108	25	0.143055	15.5761	12.9776	7.65787	3.47617	1.25196	0.868889	0.89887	0.753244	0.591977	20.7259	20.0854	16.7136	11.9009	2.29414	5.41493	12.2901	17.7053	0.993855	0.962974	0.677704	0.740401	0	0	0	0	1	0	0.110689	0.1107
121	116	57	0.330703	41.5596	37.7913	25.5274	10.6416	3.25836	1.25163	1.03828	0.693166	0.661889	58.0728	54.8363	38.7303	31.3944	6.68063	18.0506	37.6237	46.0801	0.993361	0.94427	0.237329	0.732003	0	0	0	1	0	0	0.115039	0.115
123	118	20	0.139306	16.3779	14.9043	8.36852	3.68222	0.86344	1.27047	1.04785	0.810728	0.792402	23.0126	22.3672	17.9172	17.305	2.63474	5.91743	13.0186	12.2109	0.993424	0.96437	0.687061	0.708584	0	0	1	0	0	0	0.114491	0.1145
124	103	29	0.197349	21.0646	29.7768	16.8076	5.19281	1.39709	1.59723	1.22393	0.972075	0.671835	28.9995	26.9642	22.9159	20.3996	5.26384	11.8848	18.3594	19.7579	0.983388	0.897624	0.598446	0.248843	0	0	1	0	0	0	0.181515	0.1815
125	133	23	0.178309	23.1632	64.8677	19.4227	4.93807	1.61124	3.95712	2.51879	1.22183	0.820403	29.617	25.7038	22.6792	19.4806	11.4671	13.7339	17.4587	22.7864	0.922004	0.845285	0.638273	0.518753	0	0	0	0	1	0	0.38718	0.3872
126	124	33	0.191824	23.2701	45.7974	15.1391	4.68678	1.30478	3.32071	1.57581	0.861031	0.697222	31.7075	30.2105	24.9241	21.6708	8.09592	10.7049	16.5703	18.4524	0.966854	0.935115	0.746997	0.524375	0	1	0	1	0	0	0.255331	0.2553
128	119	32.25	0.191974	22.9727	38.2244	15.466	4.82924	1.54509	3.18013	1.91225	1.208	0.939431	31.6353	30.1482	27.5259	23.5799	6.75718	10.9361	17.0739	21.8509	0.976922	0.931889	0.784375	0.375862	0	0	1	0	0	0	0.213596	0.2136
131	122	34.25	0.195455	23.7754	28.3143	15.0537	5.00213	1.71744	1.32291	0.913041	0.73825	0.674984	32.9312	31.4056	27.2356	18.9803	5.0053	10.6446	17.6852	24.2883	0.988382	0.940809	0.760498	0.623956	0	0	0	0	1	0	0.151993	0.152
132	108	22	0.196465	22.0046	24.5915	12.0335	5.20562	1.34646	1.77828	1.26095	1.05921	0.924995	30.5481	29.1006	20.3046	17.5544	4.34721	8.50894	18.4047	19.0418	0.989823	0.956297	0.422364	0.387453	0	1	1	0	0	0	0.142307	0.1423
133	112	18	0.151731	16.7675	24.9742	7.46535	2.35715	0.907309	2.92968	1.68096	1.336	1.06722	22.9096	22.3256	19.8245	15.3579	4.41486	5.2788	8.33377	12.8313	0.981256	0.971645	0.907349	0.549512	0	0	0	0	0	1	0.192708	0.1927
135	129	34	0.222414	29.5154	23.2782	11.9108	4.16265	1.26988	1.46047	0.983679	0.749342	0.771044	41.4964	40.7155	37.8481	32.6779	4.11505	8.42219	14.7172	17.9589	0.995071	0.978372	0.921302	0.835445	0	0	1	0	0	0	0.0991663	0.0992
136	113	26	0.207316	24.7587	21.8441	11.6442	5.65523	1.51296	1.5257	1.05916	0.853039	0.676203	34.7754	33.8786	25.9581	23.2049	3.86152	8.2337	19.9943	21.3965	0.993816	0.970017	0.637743	0.387032	0	0	1	0	0	0	0.111042	0.111
137	90	16	0.192586	17.9457	14.2699	7.96341	2.99256	0.748023	1.70654	1.61235	1.16129	0.707408	16.4926	15.41	11.2553	10.1473	2.52259	5.63098	10.5803	10.5786	0.988233	0.930846	0.341108	0.282641	0	1	0	1	0	0	0.152953	0.153
138	113	31	0.262521	30.0616	18.1189	10.4243	4.16405	1.53001	1.55701	1.5177	0.938091	0.660051	33.1582	31.9534	28.5366	21.0144	3.203	7.37107	14.7221	21.6376	0.995324	0.973029	0.856647	0.238273	0	0	1	0	0	0	0.0965976	0.0966
139	117.5	33.5	0.21027	24.6887	21.5833	10.8982	5.90845	1.56864	1.65733	1.21906	0.992646	0.72462	32.0345	30.8501	22.9648	21.8795	3.81542	7.70616	20.8895	22.184	0.992882	0.968299	0.415412	0.165112	0	0	1	0	0	0	0.119104	0.1191
140	113	23	0.15274	17.0923	16.8795	9.14083	3.53366	0.895402	1.5306	1.15583	0.827744	0.767374	23.9444	23.1705	19.7399	19.4084	2.98391	6.46354	12.4934	12.6629	0.992205	0.960304	0.774235	0.757838	0	0	1	0	0	0	0.124618	0.1246
142	105	28.25	0.170997	18.5234	27.3926	12.1922	3.91188	1.31612	2.25233	1.28131	0.999993	0.624283	24.8532	23.6563	21.1181	18.03	4.84238	8.62115	13.8306	18.6128	0.980835	0.931229	0.755702	0.248273	0	0	0	0	0	1	0.194839	0.1948
143	132	33	0.257882	33.9635	26.7868	17.3864	6.46609	1.77323	1.07826	1.22962	0.759466	0.713223	36.773	34.5344	26.5222	22.2674	4.73528	12.294	22.8611	25.0773	0.991674	0.934488	0.506978	0.459932	0	0	0	1	0	0	0.128771	0.1288
144	96	14	0.167811	16.4204	26.2025	11.4451	4.12169	0.862404	1.43111	1.21151	1.03694	0.990404	22.632	21.2509	14.4503	14.917	4.63199	8.09293	14.5724	12.1962	0.978832	0.924646	0.129145	0.575781	0	0	0	0	0	1	0.204666	0.2047
145	99	17	0.143771	14.2029	22.881	10.9186	3.2747	0.926545	1.09056	1.04952	0.859832	0.805567	19.539	17.914	15.6568	13.08	4.04482	7.72063	11.5778	13.1033	0.978338	0.90236	0.673187	0.0596604	0	0	0	0	0	1	0.207013	0.207
146	92	12	0.112709	10.4965	15.9166	5.83686	1.99973	0.792336	2.15116	1.46126	0.951741	0.755515	14.2425	13.3736	11.5929	8.06975	2.81368	4.12729	7.07012	11.2053	0.980292	0.951187	0.792503	0.693796	0	0	0	0	0	1	0.197555	0.1976
147	115	23.5	0.170403	18.8268	28.5108	11.5582	3.8896	1.23433	2.45524	1.37075	0.922032	0.789769	25.7222	24.3574	20.6804	16.4415	5.04004	8.1729	13.7518	17.456	0.980616	0.942026	0.746872	0.335948	0	0	0	1	0	0	0.195941	0.1959
148	114	33	0.192439	22.3577	28.8224	15.3199	6.31499	1.46554	1.27325	1.10941	0.679693	0.718787	30.1551	28.5437	20.1928	20.7115	5.09513	10.8328	22.3269	20.7258	0.985622	0.925185	0.426653	0.0371256	0	0	0	0	0	1	0.168964	0.169
150	115	27	0.178372	20.667	24.2252	13.7112	4.3263	1.24695	1.50937	1.07582	0.771509	0.709783	28.8405	27.313	23.8282	20.6684	4.28244	9.69529	15.2958	17.6345	0.988914	0.934878	0.766773	0.52157	0	0	1	0	0	0	0.148487	0.1485
152	129	45	0.296265	39.1504	43.8157	22.0263	8.1249	2.57562	1.85164	1.23523	0.762779	0.595272	47.8267	45.8758	36.7661	30.9358	7.7456	15.5749	28.7259	36.4247	0.986799	0.940605	0.624139	0.527895	0	0	0	1	0	0	0.161951	0.162
153	114	23	0.243096	29.0926	27.1409	14.494	5.78057	1.31323	1.54215	1.28223	0.846184	0.812946	38.3946	36.2374	26.35	27.9423	4.79788	10.2488	20.4374	18.5719	0.992161	0.959172	0.631208	0.747153	0	0	1	0	0	0	0.124963	0.125
154	112	23	0.179013	20.5382	19.8446	11.6743	4.3234	1.3633	1.5858	1.27877	0.952156	0.829958	28.637	27.5108	23.3066	20.1537	3.50806	8.25501	15.2855	19.28	0.992468	0.953919	0.754896	0.291248	0	0	1	0	0	0	0.122501	0.1225
155	104	22	0.183974	19.5	40.4591	16.3626	4.59697	1.28084	2.1498	1.51214	1.12462	0.847487	26.009	22.2518	18.5734	17.8028	7.15223	11.5701	16.2527	18.1139	0.961447	0.854189	0.484026	0.184516	0	0	1	0	0	0	0.27499	0.275
156	123	24.75	0.199192	25.3345	19.0634	11.576	5.00272	1.49274	1.33362	1.08127	0.819564	0.788046	31.8981	30.8621	26.0519	21.3903	3.36996	8.18545	17.6873	21.1106	0.994404	0.964186	0.734209	0.161182	0	0	1	0	0	0	0.105648	0.1056
157	119	28	0.265298	30.7578	29.4686	13.989	4.70741	1.68276	2.09795	1.39649	1.11613	0.88497	34.6967	33.2325	28.1158	18.1832	5.20937	9.89173	16.6432	23.7978	0.988665	0.954674	0.805974	0.645131	0	0	0	0	0	1	0.15014	0.1501
158	105	12	0.101602	10.6822	13.0615	5.40253	2.25416	0.719243	2.36713	1.6664	1.05732	0.710319	14.6758	14.3176	12.6313	11.1742	2.30896	3.82017	7.96966	10.1716	0.987546	0.963747	0.775827	0.414005	0	0	1	0	0	0	0.157331	0.1573
159	112	19	0.21433	24.7845	46.5306	23.2129	5.66786	1.58325	2.39056	1.84962	1.17641	1.12855	32.7905	24.4014	22.0643	19.2246	8.22552	16.414	20.0389	22.3906	0.968026	0.739948	0.418528	0.512639	0	0	0	1	0	0	0.250851	0.2509
160	105	20	0.196328	20.7661	22.6897	10.1807	4.45498	1.20094	1.82638	1.3634	0.942799	0.818164	22.0993	21.0108	15.4458	13.4024	4.011	7.19884	15.7507	16.9839	0.983391	0.939472	0.195831	0.614236	0	0	0	1	0	0	0.181499	0.1815
161	102	28	0.170929	18.1831	27.7241	15.7406	4.84646	1.31563	1.21019	0.990985	0.86447	0.694589	25.2376	23.0471	18.1157	16.1456	4.90097	11.1303	17.1348	18.6058	0.980963	0.875655	0.324594	0.496964	0	0	1	0	0	0	0.194193	0.1942
163	106	15	0.181648	19.3793	15.5023	8.2726	3.54341	1.13669	1.83622	1.25492	0.918341	1.06984	27.0075	25.7502	19.5647	15.0075	2.74044	5.84961	12.5278	16.0752	0.994839	0.973856	0.768101	0.358364	0	0	0	0	0	1	0.10147	0.1015
164	122	23	0.154926	19.2603	29.4843	10.2358	3.97008	0.802145	2.22736	1.23552	0.936341	0.799402	26.7386	25.998	22.5367	22.1254	5.21213	7.23783	14.0364	11.344	0.980817	0.960465	0.782362	0.858559	0	0	1	0	0	0	0.194929	0.1949
165	121	10	0.0952754	11.2013	12.27	4.82546	2.33479	0.722423	1.51351	1.12593	1.16957	0.92988	15.5333	14.8049	10.4871	8.99284	2.16905	3.41211	8.25474	10.2166	0.990203	0.973079	0.616788	0.474569	0	0	0	1	0	0	0.139639	0.1396
167	103	18	0.144434	15.0827	25.2455	12.2298	3.85729	1.02872	2.07181	1.44797	0.877374	0.832715	20.6913	19.2022	15.4473	13.2981	4.46281	8.64775	13.6376	14.5483	0.976463	0.892851	0.469662	0.405569	0	0	1	0	0	0	0.215685	0.2157
168	109	31	0.233298	26.2696	25.0487	17.3266	5.89823	1.56539	1.27268	1.03788	0.852577	0.701447	33.0573	30.6344	24.3604	23.5302	4.42802	12.2517	20.8534	22.138	0.990988	0.916544	0.516914	0.33887	0	0	1	0	0	0	0.13395	0.134
169	113.5	17	0.188817	21.517	23.1102	11.8018	3.50046	0.964868	1.31893	1.04806	0.893964	0.998347	19.4393	17.7983	13.3303	13.3532	4.08534	8.34513	12.376	13.6453	0.977667	0.883266	0.371551	0.205786	0	0	0	0	0	1	0.210159	0.2102
170	122	28	0.183982	22.6349	16.1832	9.14757	4.43953	1.51528	1.37005	1.22889	1.09115	0.868242	31.8036	30.9017	27.2242	21.3043	2.86082	6.46831	15.6961	21.4294	0.995946	0.977847	0.817062	0.107884	0	0	1	0	0	0	0.0899527	0.09
171	122	21	0.146708	18.1075	20.5678	8.35589	3.04326	1.14937	0.947753	0.891872	0.989486	0.938571	25.2394	24.4643	20.827	15.7541	3.63591	5.9085	10.7595	16.2546	0.989569	0.970397	0.856218	0.246241	0	0	0	1	0	0	0.144057	0.1441
172	105	33	0.216895	22.4573	26.8256	14.3005	5.63584	1.57148	1.27763	1.15048	0.678014	1.00582	30.8198	28.5035	20.9268	21.1283	4.74214	10.112	19.9257	22.224	0.988092	0.934956	0.305592	0.310122	0	0	0	0	0	1	0.153867	0.1539
174	111	25	0.183169	20.5211	12.6927	7.78729	3.58191	1.11845	1.16753	1.2062	0.922801	0.735826	25.718	25.2561	22.4335	19.7917	2.24377	5.50645	12.664	15.8172	0.996187	0.975943	0.825425	0.601084	0	0	0	0	1	0	0.0872451	0.0872
175	124	21.75	0.191626	23.4036	20.7084	10.9807	4.89341	1.5008	1.25974	1.08575	0.81005	0.840989	32.7152	31.5679	25.8272	23.2805	3.66077	7.76455	17.3008	21.2245	0.99372	0.969279	0.74248	0.410882	0	0	0	0	0	1	0.111898	0.1119
176	107	33.5	0.212008	23.2568	28.0818	11.6607	5.46138	1.36925	1.96178	1.0533	0.821146	0.772299	32.2801	31.3677	24.943	23.069	4.96421	8.24535	19.3089	19.3641	0.988104	0.964834	0.633039	0.543518	0	0	1	0	0	0	0.153786	0.1538
177	122	19	0.149536	18.0904	36.6703	12.0779	3.68654	1.20305	3.09432	1.77129	1.15113	0.844525	23.1369	22.045	19.533	13.9893	6.48246	8.54036	13.0339	17.0137	0.959948	0.921909	0.744812	0.569147	0	0	0	1	0	0	0.280179	0.2802
178	107	12	0.109637	11.6903	38.5403	10.0902	2.19655	0.731091	4.89684	3.69371	1.90151	1.42448	12.3187	12.1322	11.4168	9.91456	6.81303	7.13488	7.76598	10.3392	0.833138	0.808792	0.733007	0.283643	0	0	0	0	1	0	0.553065	0.5531
179	108	32	0.238942	27.6685	23.5345	13.7441	5.99474	1.42941	1.37149	1.05508	0.915603	0.839204	38.706	37.0268	27.6638	27.6648	4.16035	9.71852	21.1946	20.215	0.994207	0.964939	0.642664	0.682688	0	0	1	0	0	0	0.107486	0.1075
180	112	26	0.176256	19.8797	23.2095	14.5258	5.38529	1.20491	1.15997	1.05382	0.813142	0.734053	25.3403	23.3669	16.6053	18.6335	4.10289	10.2713	19.0399	17.04	0.986805	0.898211	0.489273	0.404623	0	0	0	0	0	1	0.161912	0.1619
182	109	17	0.162071	18.0386	19.3848	9.27857	3.5789	0.901337	1.89563	1.43304	0.87953	0.827099	20.1768	19.3123	14.9354	14.6508	3.42679	6.56094	12.6533	12.7468	0.985472	0.940524	0.531266	0.492977	0	0	0	0	1	0	0.169838	0.1698
184	109	12	0.113866	12.323	21.2004	9.95304	3.22384	0.85684	1.64651	1.25535	1.02826	0.883884	16.9127	15.6376	12.7263	11.6241	3.74773	7.03786	11.398	12.1175	0.975139	0.892998	0.444814	0.282462	0	0	0	1	0	0	0.221592	0.2216
185	100	31	0.312584	33.8245	34.7728	15.5243	5.24725	1.63106	2.54114	1.41795	0.885277	0.807425	29.9547	29.0921	24.7526	20.7218	6.14702	10.9773	18.5518	23.0666	0.978718	0.926079	0.662015	0.439292	0	0	0	1	0	0	0.20521	0.2052
187	111	18	0.161132	18.0481	51.22	11.6955	3.54182	1.0031	3.80099	1.62828	0.915493	0.930528	22.2181	21.7444	17.7277	16.5394	9.0545	8.26999	12.5222	14.186	0.913192	0.924852	0.707849	0.514142	0	0	1	0	0	0	0.407529	0.4075
188	122	38	0.265067	32.8135	47.8175	15.3762	5.94246	1.5606	3.37201	1.52419	0.79718	0.671881	38.074	37.2113	29.9033	26.5724	8.45302	10.8726	21.0098	22.0702	0.975043	0.956361	0.711595	0.556918	0	0	1	0	0	0	0.222016	0.222
189	99	14.75	0.152157	15.0921	49.5686	14.5201	3.99316	1.08429	3.7609	2.18036	1.22909	1.00705	19.3829	18.5903	16.1803	12.8654	8.76257	10.2673	14.1179	15.3342	0.891979	0.833651	0.488541	0.544126	0	0	0	0	0	1	0.452077	0.4521
190	124	52.5	0.254027	32.5796	28.817	19.8837	7.83665	1.98972	1.38172	1.09808	0.63998	0.770323	42.9827	40.921	32.2597	31.3681	5.09417	14.0599	27.7068	28.1388	0.992952	0.939121	0.512199	0.441923	0	0	0	0	1	0	0.118517	0.1185
191	112	27	0.165801	19.2754	23.5211	8.98484	2.42688	0.958439	2.76977	1.87123	1.1099	0.834159	26.8196	26.0018	24.9995	22.1989	4.15799	6.35324	8.5803	13.5544	0.987909	0.96969	0.939256	0.791949	0	0	0	0	0	1	0.155036	0.155
192	108	19	0.187564	20.4321	32.9456	12.534	4.21673	1.01427	2.03399	1.18665	0.858776	0.807283	23.1713	21.6243	16.7912	16.0875	5.82402	8.86289	14.9084	14.3439	0.967897	0.912149	0.460094	0.452786	0	0	0	0	1	0	0.251347	0.2513
194	124	41	0.233587	28.9197	19.5142	13.5612	4.69765	2.04841	1.275	1.2755	0.886975	0.637858	38.4647	37.3216	32.2794	20.3617	3.44965	9.58922	16.6087	28.9688	0.99597	0.966429	0.857472	0.711307	0	0	0	1	0	0	0.0896835	0.0897
195	101	20.5	0.180042	18.496	22.8383	12.2701	4.14038	0.952577	1.3114	1.15211	0.918441	0.663618	25.7541	24.3746	20.1965	17.9968	4.03728	8.67629	14.6385	13.4715	0.987636	0.934502	0.688956	0.663081	0	0	0	0	0	1	0.156763	0.1568
196	111	47.5	0.225495	26.1762	33.0453	16.5528	7.26827	2.05744	1.79307	1.10587	0.716266	0.537319	36.4505	34.6532	26.1281	22.0339	5.84163	11.7046	25.6972	29.0966	0.987075	0.941231	0.180854	0.653108	0	0	0	1	0	0	0.160262	0.1603
197	116	25	0.190637	21.9635	21.9433	15.1159	4.33898	1.32307	1.29528	1.85399	1.12458	0.685886	22.9782	22.5139	19.1908	17.4545	3.87906	10.6886	15.3406	18.7111	0.985648	0.880118	0.600836	0.360292	0	0	0	1	0	0	0.168814	0.1688
198	124	30	0.186432	22.6884	47.7913	17.0478	5.20428	1.51507	2.71736	1.45	0.938519	0.656505	30.8159	29.4239	26.335	20.9312	8.44838	12.0546	18.3999	21.4263	0.961685	0.912226	0.715428	0.213727	0	0	0	0	1	0	0.274157	0.2742
199	115	22	0.242798	28.3605	50.1587	16.1647	5.16249	1.48345	2.7694	1.48025	0.87881	0.802566	29.2003	27.7355	22.023	18.7859	8.8669	11.4302	18.2522	20.9791	0.952781	0.911132	0.55958	0.445151	0	0	0	1	0	0	0.303658	0.3037
200	121	19	0.210928	26.1425	24.3043	14.5292	5.29227	1.72836	1.30769	1.10919	0.894239	0.946993	36.6166	35.0403	28.2671	21.6059	4.29644	10.2737	18.711	24.4427	0.993092	0.956052	0.749561	0.4676	0	0	1	0	0	0	0.117336	0.1173
201	112	37	0.195289	21.9423	13.8161	7.66453	3.65765	1.49409	1.23413	1.03943	0.869721	0.59832	30.896	30.3611	26.5611	19.5512	2.44237	5.41964	12.9317	21.1296	0.996871	0.983939	0.873476	0.379236	0	0	0	0	0	1	0.0790513	0.0791
203	98	17	0.160742	16.0806	20.8209	11.1322	3.85752	1.18825	1.22817	1.02151	0.781594	0.725689	22.2886	20.419	17.0238	14.0454	3.68066	7.87165	13.6384	16.8043	0.986271	0.922705	0.598481	0.549002	0	0	0	1	0	0	0.165136	0.1651
204	119	24	0.147599	17.1432	24.8136	12.4679	3.79249	1.09811	1.37121	0.945674	0.642795	0.737659	23.8218	22.426	19.0456	16.2621	4.38646	8.81614	13.4085	15.5296	0.982901	0.919486	0.710179	0.296745	0	0	0	0	1	0	0.184136	0.1841
205	103	21	0.179995	18.6663	16.3617	7.94684	3.88348	1.42376	1.45526	1.03302	0.90647	0.662456	26.1334	25.4335	21.9385	18.68	2.89237	5.61926	13.7302	20.1351	0.993856	0.975287	0.779945	0.373246	0	0	0	0	1	0	0.110677	0.1107
207	121	31	0.185906	22.4935	26.4858	14.2771	6.21428	1.58834	1.5365	1.0961	0.848781	0.694713	30.9306	29.3186	20.6182	20.2761	4.68208	10.0954	21.9708	22.4625	0.988477	0.938847	0.345446	0.430344	0	0	1	0	0	0	0.151373	0.1514
209	118	27	0.181224	21.7942	24.6794	14.6754	6.1331	1.10025	1.32079	0.985789	0.819064	0.741059	30.3851	28.5611	19.6063	23.6583	4.36275	10.3771	21.6838	15.5598	0.989638	0.931661	0.427125	0.753289	0	0	1	0	0	0	0.143582	0.1436
210	108	20	0.186915	20.5866	14.3243	7.72484	4.01106	1.85289	1.69806	1.43271	1.19254	0.910203	29.0281	28.7112	26.0996	15.9366	2.5322	5.46229	14.1813	26.2038	0.996188	0.981736	0.839506	0.7938	0	0	1	0	0	0	0.0872329	0.0872
211	118	31	0.251635	29.7092	21.6804	12.6656	4.31266	1.66683	1.41195	1.08691	0.810472	0.865783	41.6269	40.219	35.1982	23.7937	3.8326	8.95592	15.2476	23.5725	0.995753	0.974892	0.901302	0.136041	0	0	1	0	0	0	0.0920701	0.0921
212	117	29.75	0.209399	24.2999	27.4324	15.131	4.92528	1.43072	1.69304	1.31287	0.82965	0.683422	33.0438	31.4493	27.3439	23.5316	4.84941	10.6993	17.4135	20.2334	0.989173	0.940351	0.771002	0.51056	0	0	0	0	1	0	0.146757	0.1468
214	112	18.25	0.195668	22.6694	22.9234	13.0142	5.43228	1.44518	1.36643	1.14865	0.90732	0.773197	31.622	30.3569	24.0035	19.2983	4.05232	9.20242	19.206	20.4379	0.991755	0.952946	0.599821	0.329253	0	0	1	0	0	0	0.128149	0.1281
217	116	27	0.201006	23.1994	30.4729	12.2394	5.12042	1.38234	2.20518	1.36765	0.826668	0.936467	30.0978	29.5949	22.7344	21.1146	5.3869	8.65455	18.1034	19.5492	0.983853	0.956286	0.604901	0.377862	0	0	1	0	0	0	0.178979	0.179
218	106	24.25	0.2373	26.4471	47.8045	20.6925	6.29835	1.56502	2.66265	1.54486	1.014	0.941756	32.0372	30.1295	22.9455	21.8833	8.45073	14.6318	22.268	22.1328	0.964583	0.874164	0.241202	0.149715	0	0	1	0	0	0	0.263778	0.2638
219	94	19	0.173733	16.8523	19.9215	8.65313	2.77411	0.828152	1.88784	1.38269	1.04612	0.838724	22.795	22.1626	20.2867	17.1722	3.52166	6.11869	9.80797	11.7118	0.987994	0.961134	0.875362	0.731329	0	0	0	0	1	0	0.154492	0.1545
220	121	19	0.181139	22.5247	61.9718	17.066	3.74789	1.17318	3.51	2.27966	1.38489	1.01497	29.5864	28.297	25.1859	19.6502	10.9552	12.0675	13.2508	16.5912	0.928921	0.904507	0.850411	0.535831	0	0	1	0	0	0	0.370278	0.3703
221	101	20	0.214955	22.0795	26.7421	11.8056	4.07187	1.17843	1.6868	1.24949	0.791738	0.949481	30.8488	29.2461	23.3353	17.6937	4.72737	8.3478	14.3962	16.6655	0.988188	0.958399	0.787019	0.335917	0	0	0	1	0	0	0.153243	0.1532
222	116	33	0.233963	27.8997	28.7491	16.9945	6.3729	1.5835	1.2799	1.13119	0.74797	0.769082	35.7172	33.7698	27.4302	27.2675	5.08217	12.0169	22.5316	22.3941	0.989825	0.934544	0.570331	0.570535	0	0	0	0	0	1	0.142289	0.1423
223	133	40.25	0.207189	27.3152	27.2519	12.0959	5.01969	1.48306	1.79396	1.34424	0.83552	0.657861	38.0937	36.7246	32.4049	27.8921	4.81751	8.5531	17.7473	20.9736	0.991971	0.972501	0.836693	0.659217	0	0	0	0	1	0	0.126465	0.1265
225	111	41	0.210302	23.8221	16.1797	10.1844	4.53402	1.19623	1.65546	1.30785	0.791532	0.705271	33.5672	32.68	28.6649	26.3128	2.86019	7.20146	16.0302	16.9172	0.996363	0.975418	0.829014	0.765928	0	0	1	0	0	0	0.0852079	0.0852
226	102	28	0.268152	29.0775	25.3813	18.5186	5.94695	1.73441	1.25789	1.07878	0.783922	0.720857	27.583	26.297	19.951	17.5686	4.48682	13.0947	21.0257	24.5283	0.986681	0.867205	0.315615	0.697833	0	0	0	0	1	0	0.162666	0.1627
228	110	25	0.186123	20.339	23.624	13.263	3.98557	1.01752	1.54208	1.0407	0.741641	0.621195	22.5276	20.7451	17.6039	16.1239	4.17618	9.37839	14.0911	14.3899	0.982667	0.891979	0.599394	0.451135	0	0	1	0	0	0	0.18538	0.1854
229	119	47.75	0.307359	37.0417	78.249	23.1293	7.61363	2.04853	3.32889	1.66815	0.774624	0.774798	45.9764	44.9672	39.0535	33.7728	13.8326	16.3549	26.9182	28.9707	0.953667	0.931513	0.724509	0.513966	0	0	1	0	0	0	0.300863	0.3009
230	114	20	0.162326	18.1867	18.802	10.7575	3.63501	1.12329	1.41331	1.1907	0.722951	0.648302	24.024	23.0258	19.4706	14.2808	3.32375	7.60672	12.8517	15.8857	0.990383	0.943856	0.751215	0.437999	0	0	0	0	1	0	0.138351	0.1384
231	111	24	0.206367	23.8953	22.2063	13.1506	4.93209	1.39308	1.58254	1.45002	1.06695	0.818988	31.5961	30.3119	25.8453	23.6359	3.92555	9.29887	17.4376	19.7012	0.992252	0.951783	0.7381	0.552479	0	0	1	0	0	0	0.124242	0.1242
232	109	24	0.155513	17.1123	41.3515	12.1203	3.8787	1.22518	3.74231	1.94781	1.10958	0.867569	22.8023	22.0217	19.5268	17.5943	7.30997	8.57032	13.7133	17.3266	0.947221	0.921164	0.711902	0.173789	0	0	1	0	0	0	0.320581	0.3206
233	115	26	0.209621	24.8279	15.3662	9.67127	4.39267	1.53662	1.37141	1.17283	0.91299	0.708346	32.08	31.0462	24.4662	19.0442	2.71639	6.83862	15.5304	21.7311	0.996409	0.975438	0.772701	0.48166	0	0	1	0	0	0	0.0846754	0.0847
234	113	29	0.212708	24.4689	28.7085	14.1169	4.77427	1.64764	1.8503	1.31518	0.977561	0.813618	34.0377	32.652	28.4437	24.1408	5.07499	9.98219	16.8796	23.3011	0.988822	0.952123	0.80488	0.26145	0	0	0	1	0	0	0.149099	0.1491
235	105	22.5	0.174618	18.1023	32.9099	15.3394	5.38111	1.08963	1.35197	1.0301	0.746126	0.808284	24.9444	23.1247	16.0227	17.6239	5.8177	10.8466	19.0251	15.4096	0.972422	0.883172	0.539185	0.485279	0	0	0	0	0	1	0.233227	0.2332
236	104	16	0.122085	12.7784	15.2248	7.50546	2.99049	0.736633	1.05822	1.07467	1.04711	0.807169	17.7251	16.6683	13.0334	12.3867	2.69139	5.30716	10.573	10.4176	0.988405	0.947957	0.584735	0.540995	0	0	0	1	0	0	0.151841	0.1518
237	113	44	0.22354	26.9862	37.002	17.1485	6.5203	1.54807	2.16166	1.3661	0.866782	0.924418	37.5095	35.4961	27.5288	27.251	6.54108	12.1258	23.0527	21.893	0.984678	0.939842	0.546585	0.595464	0	0	0	0	1	0	0.174385	0.1744
238	95	28	0.203435	19.8609	31.5179	16.4333	5.0415	1.32625	1.47051	1.04664	0.702607	0.690663	27.5075	25.4776	20.6466	20.0389	5.57163	11.6201	17.8244	18.756	0.979272	0.889933	0.504674	0.352057	0	0	0	1	0	0	0.202549	0.2025
239	108	35	0.299062	34.0047	34.986	20.8087	8.89213	2.2443	1.69007	1.38463	1.12789	1.09973	47.2684	44.4897	34.4182	32.1824	6.1847	14.714	31.4384	31.7392	0.991403	0.943726	0.407006	0.165385	0	0	1	0	0	0	0.130842	0.1308
240	120	25	0.196545	23.0762	27.7229	17.36	5.38968	1.45788	1.58091	1.10475	0.619608	0.723178	32.1788	30.0405	25.4975	20.2908	4.90076	12.2753	19.0554	20.6175	0.988335	0.912702	0.664439	0.177304	0	0	1	0	0	0	0.152297	0.1523
241	114	15	0.133294	15.0081	29.1753	11.6451	3.82495	0.974437	1.61523	1.21752	0.831492	0.801317	20.2736	19.1589	15.616	15.0639	5.15751	8.23432	13.5232	13.7806	0.9671	0.902928	0.500063	0.403881	0	0	1	0	0	0	0.254396	0.2544
242	104	15	0.159665	16.3787	17.5595	6.45545	2.25388	0.765846	1.46495	1.00998	0.787657	0.695572	14.2563	13.7895	11.3934	8.62338	3.10411	4.56469	7.96865	10.8307	0.976008	0.943621	0.714724	0.605036	0	0	0	0	1	0	0.217736	0.2177
243	116	33	0.211834	23.8175	42.5188	20.9231	5.42452	1.75587	1.54223	1.02687	0.828846	0.652299	32.4622	29.6789	25.3087	19.3424	7.51634	14.7949	19.1786	24.8317	0.972825	0.866892	0.652501	0.627103	0	0	0	1	0	0	0.231541	0.2315
244	107	17	0.122851	13.14	15.2867	7.47637	3.20641	0.911961	1.29448	1.24912	0.925562	0.847063	18.3701	17.4516	14.2342	10.4555	2.70234	5.28659	11.3364	12.8971	0.989121	0.953013	0.604749	0.585476	0	0	0	0	1	0	0.147106	0.1471
245	111	31	0.17622	19.4707	15.5393	9.93096	3.95176	1.21847	1.48706	1.27038	0.842177	0.678953	27.3628	26.4426	22.4856	20.442	2.74698	7.02225	13.9716	17.2318	0.994948	0.964093	0.783528	0.537975	0	0	0	1	0	0	0.100391	0.1004
246	116	36	0.223152	25.6553	18.3651	11.4737	4.46063	1.19643	1.11884	1.00312	0.87637	0.862874	35.9603	34.6557	29.34	28.8967	3.24653	8.11316	15.7707	16.92	0.995916	0.972211	0.843254	0.810647	0	0	1	0	0	0	0.0902809	0.0903
247	106	34	0.218528	24.1273	32.1489	16.076	4.74653	1.35187	1.68361	1.15551	0.916884	0.675379	33.6098	32.0955	29.3411	24.7734	5.68318	11.3675	16.7815	19.1183	0.9856	0.935179	0.820291	0.635951	0	0	1	0	0	0	0.169093	0.1691
248	124	27	0.16569	19.9928	20.485	9.47603	4.61169	1.51429	1.70373	1.07792	0.918053	0.835555	27.9271	27.0773	21.3333	14.6823	3.62128	6.70056	16.3048	21.4153	0.991557	0.968898	0.644874	0.727977	0	0	0	0	1	0	0.129669	0.1297
249	100	20	0.203644	21.4856	23.3414	14.5824	5.26183	1.27281	1.49502	1.16459	0.964829	0.868468	29.5555	27.9727	23.3434	22.6137	4.12621	10.3113	18.6034	18.0002	0.990207	0.92958	0.604053	0.605312	0	0	1	0	0	0	0.139609	0.1396
251	98	27	0.207319	20.4142	29.7215	13.6387	5.267	1.34111	2.14806	1.1493	0.833095	0.759166	27.4111	26.0429	20.1388	19.9033	5.25407	9.64403	18.6216	18.9662	0.981458	0.928907	0.380781	0.303231	0	0	0	0	0	1	0.191677	0.1917
254	122.5	45	0.241339	29.2227	52.4266	19.5729	6.52254	2.11699	2.99826	1.7422	0.90324	0.597423	40.0898	37.912	30.6551	26.452	9.26779	13.8401	23.0607	29.9388	0.972912	0.930984	0.658864	0.468368	0	0	0	1	0	0	0.231176	0.2312
256	114	24	0.163915	18.6015	19.0934	10.0457	3.4485	1.19041	1.23828	0.982348	0.866818	0.672855	25.9735	24.8193	21.3359	17.0266	3.37527	7.10335	12.1923	16.8349	0.99152	0.958169	0.820639	0.149641	0	0	0	1	0	0	0.129951	0.13
258	108	15	0.159502	16.8879	35.2998	11.6158	3.60197	0.922926	3.36602	1.85942	1.18807	1.01471	22.9954	22.1259	17.2895	16.1265	6.24019	8.2136	12.7349	13.0521	0.962476	0.928545	0.676365	0.587311	0	0	0	0	1	0	0.271367	0.2714
259	105	20	0.19829	20.4853	51.9973	12.2635	3.72232	1.19548	3.1888	1.76177	1.02775	0.820779	27.3884	26.5613	22.9688	17.498	9.19191	8.67159	13.1604	16.9067	0.942	0.945206	0.819578	0.257774	0	0	0	0	0	1	0.335613	0.3356
260	110	22.5	0.134777	15.0829	40.6402	12.202	3.51155	1.13395	2.84053	1.7763	1.0736	0.646066	20.0091	19.4026	16.7782	12.8609	7.18424	8.6281	12.4152	16.0365	0.933319	0.895685	0.672648	0.597353	0	0	1	0	0	0	0.359048	0.359
262	99	18.75	0.154398	15.0571	13.7283	7.66888	2.40863	0.874829	1.37858	1.26819	1.07056	0.934116	20.4121	19.5885	17.0798	13.0545	2.42684	5.42271	8.5158	12.372	0.992907	0.960918	0.866839	0.319117	0	0	1	0	0	0	0.118892	0.1189
263	118	19	0.146756	17.1141	25.2373	13.009	4.52212	1.01603	1.24873	1.01282	0.968606	0.678048	23.7226	21.9692	17.0677	17.2804	4.46136	9.19872	15.9881	14.3689	0.982157	0.90812	0.350004	0.555501	0	0	1	0	0	0	0.188063	0.1881
264	99.5	20	0.20362	20.8938	26.6383	12.0026	3.63475	1.53995	1.46963	1.25365	1.01346	0.931323	29.0864	28.0145	25.1639	15.2213	4.70903	8.48709	12.8508	21.7782	0.986808	0.953005	0.859769	0.715195	0	0	0	0	0	1	0.161898	0.1619
265	114	26	0.256486	29.7805	38.9232	21.0555	7.14536	1.7422	1.56146	1.22102	0.831466	0.827405	41.4958	38.8517	30.1539	29.4403	6.88072	14.8885	25.2627	24.6384	0.986157	0.92366	0.545993	0.547368	0	0	1	0	0	0	0.165817	0.1658
266	107	18	0.151448	16.7349	42.4464	16.5879	4.47704	0.962941	2.82126	1.42338	1.03003	0.902847	22.3808	20.2676	16.3675	16.4207	7.50354	11.7294	15.8287	13.618	0.942123	0.815521	0.254459	0.558769	0	0	1	0	0	0	0.335266	0.3353
267	101	38	0.313877	29.1987	23.1007	11.8177	4.85641	1.83271	1.8972	1.49025	1.2536	0.830978	41.0506	40.1731	35.49	28.5911	4.08367	8.35638	17.17	25.9185	0.99504	0.978127	0.875179	0.42216	0	0	0	0	0	1	0.0994791	0.0995
268	109	17	0.16418	17.3355	21.3699	13.331	5.16041	1.2207	1.6799	1.36251	1.13565	1.12349	24.0278	22.4335	14.8695	15.5926	3.7777	9.42643	18.2448	17.2633	0.987563	0.907434	0.579462	0.429177	0	0	0	1	0	0	0.157222	0.1572
269	118	25	0.157143	18.2536	48.2145	13.3596	4.48069	1.23371	3.49558	1.49107	0.876882	0.739471	23.3295	22.6047	18.9305	16.9319	8.5232	9.44668	15.8416	17.4473	0.930874	0.908489	0.547463	0.241269	0	0	1	0	0	0	0.36534	0.3653
270	93	19.25	0.194183	18.0275	26.3104	12.6598	3.37607	1.00406	1.40235	1.07503	0.784453	0.742268	24.9291	23.4108	19.6632	14.8426	4.65106	8.95186	11.9362	14.1996	0.982441	0.924004	0.794677	0.291143	0	0	1	0	0	0	0.186572	0.1866
271	122	26.25	0.193191	22.8076	31.6711	16.17	4.52368	1.40171	1.58884	1.23338	0.841228	0.746767	25.5782	23.0613	20.5354	15.4187	5.59871	11.4339	15.9936	19.8231	0.97575	0.868434	0.627235	0.628494	0	0	0	1	0	0	0.218886	0.2189
272	109	19	0.12852	13.8606	13.5104	8.43272	3.46816	0.926599	1.20531	1.03325	0.82969	0.817735	19.4004	18.5587	14.8926	14.6924	2.38833	5.96283	12.2618	13.1041	0.992393	0.946979	0.567533	0.452236	0	0	0	0	0	1	0.123108	0.1231
273	97	15	0.151678	14.9799	17.3473	8.41554	3.46587	0.995094	1.48665	1.09502	0.781024	0.82111	20.9435	20.2929	16.7405	14.6448	3.0666	5.95069	12.2537	14.0728	0.989222	0.956039	0.681326	0.276767	0	0	0	1	0	0	0.146422	0.1464
274	118	17	0.179802	21.9468	22.6036	13.1753	3.72696	1.04104	1.23203	1.18327	0.935554	0.978032	24.5976	22.6604	18.2318	16.4004	3.99578	9.31637	13.1768	14.7225	0.986717	0.911577	0.691125	0.440619	0	0	1	0	0	0	0.162446	0.1624
275	103	17.25	0.167306	17.4143	19.8076	11.3846	4.02959	1.23997	1.4382	1.23176	0.89034	0.886263	24.358	23.1817	18.5743	16.8052	3.50153	8.05016	14.2468	17.5359	0.989614	0.937768	0.64163	0.285643	0	0	1	0	0	0	0.143753	0.1438
276	115	31.25	0.19928	23.2463	24.822	12.0413	4.64029	1.35338	2.00681	1.37362	0.932599	0.764407	32.3873	31.2205	26.6364	23.8323	4.38795	8.51452	16.4059	19.1397	0.99078	0.962093	0.787808	0.595849	0	0	0	0	0	1	0.135484	0.1355
277	105	20	0.192216	20.5829	28.3617	13.7643	4.64521	1.27243	2.22371	1.48352	0.964601	0.868096	28.459	26.6122	20.34	19.5541	5.01369	9.7328	16.4233	17.9949	0.984359	0.930722	0.589951	0.391302	0	0	1	0	0	0	0.176173	0.1762
278	110	27	0.207946	23.02	30.9728	17.5608	4.76671	1.38258	1.17472	0.917845	0.750613	0.621567	29.0723	26.3045	22.1748	20.0293	5.47526	12.4173	16.8529	19.5527	0.982105	0.881566	0.649921	0.216844	0	0	0	1	0	0	0.188333	0.1883
279	119	23	0.199714	24.3095	25.5678	15.0405	4.80626	1.37764	1.36546	1.0621	0.821444	0.82515	33.8019	32.112	27.3837	21.4429	4.51978	10.6352	16.9927	19.4828	0.99102	0.943564	0.784174	0.417691	0	0	0	0	1	0	0.133714	0.1337
280	112	28	0.176698	19.5086	56.882	15.5701	4.57745	1.1506	2.78647	1.32295	0.969287	0.75225	25.586	24.6413	20.5463	19.2828	10.0554	11.0097	16.1837	16.272	0.919536	0.894634	0.616097	0.536568	0	0	1	0	0	0	0.393005	0.393
282	121	32	0.203747	24.5356	26.8398	16.9799	5.93958	1.38479	1.62766	1.31784	1.02808	0.847267	34.0974	32.07	26.7588	24.2078	4.74465	12.0066	20.9996	19.5839	0.990271	0.927272	0.619782	0.58782	0	0	1	0	0	0	0.13915	0.1391
283	117.5	21.5	0.116254	13.8552	15.5598	6.90281	2.74032	1.33492	1.10422	0.854341	0.738991	0.490467	19.3457	18.9592	17.2886	7.8269	2.75061	4.88102	9.68849	18.8786	0.989841	0.966292	0.828224	0.910008	0	0	0	1	0	0	0.142182	0.1422
285	106	18	0.231441	24.9124	20.253	15.3806	4.25537	1.17467	1.52975	2.05062	1.38975	1.27805	32.0104	25.8078	23.1496	22.0785	3.58026	10.8757	15.045	16.6123	0.993725	0.906869	0.760016	0.658683	0	0	0	0	0	1	0.111847	0.1118
287	117	20.25	0.183412	20.202	22.0731	12.4641	3.89569	1.05183	1.66764	1.4011	0.976483	0.966727	28.0259	26.5299	22.3792	19.0097	3.902	8.81347	13.7734	14.8751	0.99026	0.943206	0.788174	0.622647	0	0	0	1	0	0	0.139229	0.1392
288	120	37	0.236147	29.0243	22.3091	14.7325	7.34679	1.67952	1.36433	1.11126	0.763709	0.976311	40.7313	39.2574	31.2458	32.4612	3.94373	10.4175	25.9748	23.752	0.995302	0.964148	0.555815	0.681623	0	0	0	0	1	0	0.0968232	0.0968
290	129	39	0.216617	28.3239	26.2246	16.1416	7.16461	1.51259	1.05279	0.91318	0.747502	0.794944	39.6238	37.7904	29.9812	31.5625	4.6359	11.4139	25.3307	21.3912	0.993132	0.953298	0.534946	0.735301	0	0	1	0	0	0	0.116998	0.117
291	125	39	0.201399	24.5719	37.6923	14.4549	5.95471	1.59284	2.97978	1.2961	0.919377	0.859028	32.822	31.4821	25.6571	24.3909	6.66313	10.2211	21.0531	22.5261	0.979177	0.945829	0.571566	0.383484	0	0	0	0	1	0	0.203008	0.203
292	114	13	0.173284	20.252	21.7561	8.32391	2.92772	1.15001	3.27544	1.99796	1.18182	1.11372	27.1983	25.4103	21.124	15.8831	3.84598	5.88589	10.3511	16.2635	0.989952	0.972803	0.871714	0.215035	0	0	1	0	0	0	0.141405	0.1414
293	107	22	0.212588	23.6326	14.9169	9.51977	4.78713	1.35488	1.52259	1.34728	1.16124	0.979066	33.0569	31.6631	23.2487	22.4736	2.63696	6.7315	16.9251	19.1609	0.996813	0.97714	0.685578	0.522574	0	0	1	0	0	0	0.0797706	0.0798
294	128	35	0.219445	27.283	32.0207	13.1508	5.92877	1.94352	1.6192	1.00986	0.791929	0.879875	37.3075	35.9986	28.0018	19.4524	5.66051	9.29903	20.9614	27.4855	0.988423	0.96606	0.663054	0.70648	0	0	0	0	1	0	0.151726	0.1517
295	127	27	0.13953	17.3291	12.0264	6.29382	3.27749	0.871616	1.4211	0.99178	0.659006	0.789582	24.2831	23.7652	21.2682	19.3017	2.12599	4.4504	11.5877	12.3265	0.99616	0.982309	0.838543	0.769521	0	0	0	0	1	0	0.0875503	0.0876
297	107	15.5	0.178907	19.5631	29.365	9.66242	3.72742	1.18755	3.21897	1.75871	1.13426	0.890354	26.9086	25.8904	19.6279	16.7019	5.19105	6.83237	13.1784	16.7945	0.981216	0.964551	0.741082	0.104857	0	0	0	0	0	1	0.192914	0.1929
298	109	27.5	0.177783	19.3742	19.3041	9.86426	3.83238	1.24342	1.39163	1.13213	0.771223	0.79036	27.136	26.1034	21.8403	16.9239	3.41251	6.97509	13.5495	17.5846	0.992061	0.963638	0.784294	0.271544	0	1	0	0	1	0	0.125756	0.1258
299	111	18	0.152471	16.885	15.5165	10.0984	3.39517	1.06489	1.31291	1.13289	0.952708	0.776036	23.6574	22.5289	19.7596	15.5165	2.74296	7.14064	12.0037	15.0598	0.993256	0.948441	0.794327	0.240832	0	0	1	0	0	0	0.115945	0.1159
300	115	16	0.171798	20.3798	21.5008	11.9166	3.90187	1.46181	1.32814	1.16364	1.09082	0.909509	28.4216	26.9659	22.5291	16.3715	3.80085	8.42632	13.7952	20.6731	0.991018	0.949924	0.790604	0.610618	0	0	0	0	1	0	0.133731	0.1337
301	118	21.25	0.158136	18.8404	26.706	15.2179	4.3391	1.01871	1.83482	1.46949	1.04012	0.937058	26.1122	23.9521	21.0417	19.6603	4.721	10.7607	15.341	14.4068	0.98352	0.893402	0.684429	0.68046	0	0	1	0	0	0	0.180797	0.1808
302	113	23	0.195277	22.4774	18.7601	10.7173	4.03997	1.09003	1.39556	1.25908	0.93573	0.698064	31.5275	30.6956	26.2557	22.7472	3.31636	7.57827	14.2835	15.4153	0.994452	0.969045	0.839076	0.735357	0	0	0	0	0	1	0.105189	0.1052
303	94	12.25	0.12205	11.5342	22.5886	7.97339	2.33596	0.642111	2.76925	1.87695	1.05121	0.926623	15.5088	14.454	12.1229	10.1998	3.99314	5.63804	8.25888	9.08083	0.966285	0.920786	0.732037	0.455384	0	0	0	0	1	0	0.257476	0.2575
304	110	26	0.254903	28.1465	64.6133	22.2181	6.2648	1.7718	3.92136	2.41467	1.33987	0.8019	33.8148	31.6447	24.4931	21.2458	11.4221	15.7105	22.1494	25.0571	0.941223	0.868056	0.426874	0.530162	0	0	0	0	1	0	0.337785	0.3378
305	102	24	0.21354	23.0809	27.9929	11.5097	3.20054	1.31679	2.21226	1.45796	0.859236	0.800117	28.5658	27.5446	25.331	17.4451	4.9485	8.13859	11.3156	18.6222	0.984881	0.955352	0.894679	0.349885	0	0	1	0	0	0	0.173232	0.1732
306	120	31.5	0.194877	23.765	30.0895	16.8382	5.72654	1.51951	1.69794	1.37702	0.88276	0.794055	33.095	31.0663	24.715	20.9111	5.31911	11.9064	20.2464	21.4892	0.987	0.923642	0.573516	0.230392	0	0	1	0	0	0	0.160723	0.1607
307	108	21	0.18081	19.9167	45.666	15.1418	3.65644	0.870272	2.45981	1.76412	1.09595	0.959462	20.5601	19.469	17.6177	16.4279	8.07269	10.7069	12.9275	12.3075	0.919693	0.835202	0.67939	0.662365	0	0	1	0	0	0	0.392638	0.3926
308	110	24.25	0.16951	18.4068	18.17	11.9923	5.58031	1.29261	1.5707	1.33332	1.07928	0.63086	25.6264	24.2252	14.598	14.3354	3.21204	8.47985	19.7294	18.2802	0.992114	0.936734	0.672706	0.620504	0	0	1	0	0	0	0.125341	0.1253
310	99	20.75	0.214926	21.7212	22.864	10.7895	3.63218	1.0357	1.46667	1.19373	0.788523	0.755259	28.1184	27.0564	23.2793	20.4598	4.04183	7.62932	12.8417	14.6469	0.989615	0.959421	0.834085	0.698215	0	0	0	1	0	0	0.143743	0.1437
311	118	30	0.188247	22.3606	14.5329	9.37029	3.98274	1.26364	1.51136	1.4694	0.913393	0.569294	31.3681	30.3898	25.8569	22.1743	2.56909	6.6258	14.0811	17.8706	0.99664	0.975943	0.83871	0.592032	0	0	0	0	1	0	0.0819013	0.0819
312	114	24	0.196783	21.9336	36.9895	16.4655	4.18404	1.17716	1.83415	1.38304	0.828586	0.726307	29.987	28.1088	24.1302	21.0594	6.53887	11.6429	14.7928	16.6476	0.975936	0.910183	0.790051	0.612453	0	0	0	1	0	0	0.218057	0.2181
313	101	14	0.199701	20.4184	19.1939	8.97477	2.43042	0.927518	1.57266	1.29741	0.912414	0.77084	19.3315	18.3755	15.9845	12.768	3.39304	6.34612	8.59284	13.1171	0.984476	0.938471	0.843217	0.229174	0	0	0	0	0	1	0.175519	0.1755
314	100	28	0.177192	18.3602	13.5554	7.82826	3.24245	1.39091	1.46101	1.2662	0.985629	0.595215	25.7773	24.9781	22.5953	17.2847	2.39628	5.53542	11.4638	19.6705	0.99567	0.975135	0.861739	0.477348	0	0	1	0	0	0	0.0929612	0.093
315	107	29	0.198565	22.6783	55.6929	18.1374	5.57817	1.23521	3.50183	1.87218	1.10983	0.925254	30.4987	29.0584	24.0314	22.4995	9.8452	12.8251	19.7218	17.4685	0.946465	0.897333	0.571406	0.630245	0	0	1	0	0	0	0.322807	0.3228
316	109	21.25	0.171996	19.0576	28.6666	11.802	3.9961	1.02985	1.72456	1.00278	0.697594	0.810863	23.4982	22.2179	17.2884	17.3751	5.06759	8.34524	14.1284	14.5643	0.976469	0.926778	0.576331	0.545316	0	0	1	0	0	0	0.215659	0.2157
317	112	18.5	0.167009	18.8969	19.2266	10.8149	4.20913	1.07751	1.88727	1.50376	1.02739	0.824717	25.8107	24.7783	20.4184	17.4928	3.39882	7.64726	14.8815	15.2383	0.991292	0.951183	0.684696	0.491077	0	0	0	0	1	0	0.131682	0.1317
319	103	29	0.2429	24.9264	18.3073	10.7718	4.12993	0.958712	1.12757	0.990395	0.721946	0.860334	30.3063	29.0421	25.6814	22.2238	3.2363	7.61683	14.6015	13.5582	0.994282	0.964995	0.82264	0.792341	0	0	0	0	0	1	0.106786	0.1068
320	107	21.75	0.149798	15.9013	14.9636	8.47913	3.75343	1.13881	1.34288	1.09944	0.878116	0.645665	22.2401	21.3006	17.3322	13.7517	2.64522	5.99565	13.2704	16.1052	0.992902	0.959568	0.643262	0.520493	0	0	1	0	0	0	0.118939	0.1189
321	114	34.75	0.192081	21.7355	26.42	14.3741	4.92614	1.18745	1.18197	1.11544	0.845552	0.784702	30.216	28.6749	24.3461	23.0363	4.67043	10.164	17.4165	16.7931	0.987982	0.935072	0.698744	0.684531	0	0	1	0	0	0	0.154568	0.1546
323	110	17	0.14754	16.4966	43.9658	12.7137	3.16476	1.0406	4.03058	2.13086	1.20669	0.84891	21.0702	20.4916	19.2321	12.9582	7.77213	8.98994	11.1891	14.7163	0.929482	0.898627	0.813337	0.47398	0	0	1	0	0	0	0.368868	0.3689
325	113	11	0.136248	15.2074	23.3105	13.657	4.07342	1.0512	1.62217	1.46114	0.956467	0.833952	19.0833	17.3534	12.4639	11.6836	4.12075	9.65699	14.4017	14.8663	0.976408	0.830854	0.501	0.618334	0	0	0	1	0	0	0.215934	0.2159
327	120	31	0.235159	28.0872	27.7413	16.4995	5.03862	1.55868	1.35462	1.10855	0.84695	0.748396	33.8646	31.5593	26.3828	20.7146	4.90401	11.6669	17.8142	22.0431	0.989459	0.929158	0.737615	0.341904	0	0	1	0	0	0	0.144812	0.1448
328	114	32	0.238372	26.5976	39.8306	15.7131	6.37648	1.30907	2.58982	1.42055	0.833215	0.781943	34.5425	33.4306	24.6065	26.1185	7.04113	11.1109	22.5443	18.513	0.979004	0.943154	0.400741	0.705401	0	0	0	1	0	0	0.203839	0.2038
329	117	30	0.198879	22.7919	25.9672	16.549	5.4671	1.49983	1.64305	1.23655	0.800308	0.654596	31.8425	29.7485	24.7848	22.6532	4.5904	11.7019	19.3291	21.2108	0.989554	0.919385	0.625931	0.351124	0	0	1	0	0	0	0.144159	0.1442
330	105	21.5	0.156887	16.2637	29.4762	13.8024	4.06591	0.995035	2.25884	1.43758	1.01667	0.830195	22.3403	20.1776	15.749	15.7555	5.2107	9.75977	14.3752	14.0719	0.972419	0.875237	0.408477	0.449769	0	0	1	0	0	0	0.233243	0.2332
331	105	28	0.243762	27.1067	18.6513	11.6926	6.07776	1.52799	1.36044	1.00023	0.857426	0.87852	37.9307	36.7543	26.2449	25.1986	3.29711	8.26795	21.4881	21.6091	0.996215	0.97437	0.574144	0.5144	0	0	1	0	0	0	0.0869247	0.0869
332	112	20	0.224381	25.6801	43.9347	20.541	6.72614	1.90273	2.58519	2.09131	1.4797	1.54626	35.3617	33.1738	27.3317	25.7121	7.76663	14.5247	23.7805	26.9087	0.975582	0.899055	0.492929	0.29489	0	0	0	0	1	0	0.219634	0.2196
333	94	19	0.226426	22.0987	35.0727	13.0106	4.26475	1.41458	2.21964	1.29359	0.896266	1.12106	29.6257	28.2686	21.4819	17.4157	6.20003	9.19992	15.0782	20.0052	0.977856	0.94556	0.712274	0.492065	0	0	0	1	0	0	0.209279	0.2093
334	107	19	0.194019	20.4513	52.7504	13.6779	4.02444	1.00664	3.4303	1.61492	1.11491	1.05995	27.2745	25.3385	21.2425	20.7256	9.32504	9.67173	14.2286	14.236	0.939738	0.924286	0.742526	0.72677	0	0	0	0	0	1	0.341897	0.3419
335	101	16	0.147788	15.2362	19.533	8.07397	2.41197	0.966128	1.66686	1.2836	0.893214	0.823542	21.1152	19.8814	17.5784	11.9514	3.45299	5.70916	8.52762	13.6631	0.986538	0.957882	0.874447	0.484631	0	0	0	0	1	0	0.163531	0.1635
336	103	16	0.153808	16.456	20.9039	11.3748	3.81192	1.07366	1.4816	1.28214	0.865363	0.951244	22.9298	21.6495	17.164	15.0812	3.69532	8.04321	13.4772	15.1839	0.986929	0.928425	0.619243	0.116074	0	0	1	0	0	0	0.161158	0.1612
337	97	34	0.427572	44.8326	62.4728	21.2637	6.08381	2.01043	1.71883	1.05748	0.705653	0.622847	49.7959	48.4419	43.2007	35.3899	11.0437	15.0357	21.5095	28.4318	0.975097	0.95061	0.867236	0.595456	0	0	1	0	0	0	0.22178	0.2218
338	106	26	0.226669	25.2186	51.5547	21.8914	6.67094	1.59926	2.5023	1.52869	1.03885	0.956639	34.2544	31.6517	24.9382	24.9481	9.11367	15.4795	23.5853	22.6169	0.963957	0.872251	0.324892	0.422082	0	0	1	0	0	0	0.266059	0.2661
339	97	34.5	0.232348	23.8765	30.8068	13.5242	4.12105	1.75344	1.56996	1.08019	0.839039	0.647625	33.2503	32.2987	29.7153	22.2839	5.44592	9.56308	14.5701	24.7974	0.986496	0.955162	0.87154	0.438685	0	0	0	1	0	0	0.163786	0.1638
340	103	23	0.16227	16.6121	22.113	10.0929	3.48468	1.07985	2.06405	1.36438	0.924211	0.717491	22.7445	21.3727	17.8075	15.7636	3.90906	7.13677	12.3202	15.2714	0.98512	0.942602	0.722036	0.247929	0	0	0	0	1	0	0.171868	0.1719
341	112	32	0.251275	29.0695	27.192	15.9006	6.53741	1.73276	1.37444	1.01098	0.719885	0.83427	36.3977	34.9215	27.7196	26.5598	4.80691	11.2435	23.1132	24.5049	0.991241	0.946752	0.552033	0.385683	0	0	1	0	0	0	0.132066	0.1321
342	109	33	0.30111	33.7318	32.4175	20.644	6.41707	1.99379	1.56092	1.26544	0.854037	0.757205	44.5339	42.3129	37.0075	29.2344	5.73065	14.5975	22.6878	28.1964	0.991686	0.938607	0.790037	0.2641	0	0	1	0	0	0	0.128681	0.1287
343	112	28	0.200673	22.9581	36.7017	20.488	6.18983	1.43915	2.10497	1.45413	1.04066	0.949136	31.7773	28.956	23.4078	22.8381	6.488	14.4872	21.8843	20.3526	0.978935	0.865842	0.354866	0.453672	0	0	1	0	0	0	0.204171	0.2042
344	116	20	0.185702	22.1355	42.5512	15.6069	5.25051	1.32487	2.83335	1.58627	0.919896	1.01089	27.515	26.0171	19.9554	18.9046	7.52206	11.0358	18.5634	18.7366	0.961906	0.90558	0.366943	0.133034	0	0	1	0	0	0	0.27338	0.2734
346	104	28	0.230938	24.2595	36.8659	14.3553	4.03003	1.45485	2.30807	1.25133	0.738951	0.660095	33.566	32.2642	28.8033	22.3031	6.51703	10.1508	14.2483	20.5747	0.980971	0.94922	0.869078	0.38599	0	0	0	0	0	1	0.194156	0.1942
347	114	23	0.195411	22.0421	19.6034	12.4019	4.70327	1.54633	1.26493	1.06144	0.968324	0.994579	30.7663	29.2137	20.705	15.4888	3.46543	8.76945	16.6286	21.8685	0.993636	0.953882	0.59582	0.70594	0	0	0	0	1	0	0.112637	0.1126
348	126	44.5	0.249131	30.5972	42.4914	16.6682	5.64316	1.48351	1.94759	1.13296	0.834854	0.69129	42.4933	41.112	34.7546	30.1983	7.51149	11.7862	19.9516	20.98	0.984252	0.958025	0.818807	0.719261	0	0	0	1	0	0	0.176768	0.1768
349	130	33	0.193149	25.0686	40.051	16.3638	6.43496	1.62104	1.6594	1.10293	0.95972	0.797007	34.7457	33.4706	25.8996	24.5763	7.08008	11.5709	22.751	22.9249	0.979019	0.938343	0.477869	0.360382	0	0	1	0	0	0	0.203769	0.2038
350	108	19	0.201591	22.0808	56.9523	22.8453	5.83475	1.23479	3.46141	1.88612	1.23594	1.0284	29.3428	26.1041	21.7261	20.8957	10.0678	16.1541	20.629	17.4626	0.939295	0.785524	0.313768	0.549182	0	0	1	0	0	0	0.343111	0.3431
351	108	34	0.243296	27.2684	29.0234	19.1138	7.08461	1.88172	1.21616	1.0127	0.744378	0.804296	36.8868	34.2255	25.3251	24.2695	5.13065	13.5155	25.0479	26.6116	0.990279	0.918725	0.147563	0.410209	0	0	0	0	0	1	0.139092	0.1391
352	98.5	27	0.21581	22.0492	49.9235	15.8365	4.97515	1.02366	3.06059	1.48441	0.948556	0.993345	29.6231	28.3775	22.9329	23.3564	8.82531	11.1981	17.5898	14.4768	0.954591	0.918848	0.641633	0.784742	0	0	0	0	0	1	0.29792	0.2979
353	102	26	0.200828	20.9765	35.6179	14.6064	5.14487	1.50076	2.38753	1.22725	0.77165	0.822954	27.7096	26.3808	20.1118	17.868	6.29641	10.3283	18.1899	21.2239	0.973841	0.920174	0.426601	0.53966	0	0	1	0	0	0	0.227229	0.2272
355	115	33	0.20456	24.2215	25.4711	15.5466	6.29065	1.41907	1.37215	1.08192	0.756084	0.735498	33.844	31.8372	23.1552	25.2572	4.50269	10.9931	22.2408	20.0686	0.99111	0.938496	0.278244	0.607173	0	0	1	0	0	0	0.133042	0.133
356	111	19	0.172434	18.9849	20.2473	11.5079	4.24052	1.2752	1.5672	1.24747	0.877321	0.818707	25.7462	24.4367	19.4735	14.3433	3.57925	8.13733	14.9925	18.034	0.990289	0.942928	0.638173	0.606157	0	0	1	0	0	0	0.139021	0.139
357	106	24	0.217598	23.9784	23.1367	9.83634	4.12334	0.986668	2.27563	1.30689	0.819355	0.885439	25.9512	25.2891	20.8138	21.794	4.09003	6.95534	14.5782	13.9536	0.987502	0.961435	0.71374	0.768167	0	0	1	0	0	0	0.157604	0.1576
358	125	25	0.155923	19.4036	24.2646	12.8753	4.7194	1.05997	1.53278	1.19523	0.908668	0.890397	25.993	24.4649	19.8401	19.3167	4.28942	9.10422	16.6856	14.9903	0.98629	0.928179	0.541031	0.630702	0	0	1	0	0	0	0.165022	0.165
359	107	15	0.11597	12.2488	14.8806	8.12415	2.91678	0.695133	1.62544	1.32877	0.911723	0.754427	17.0709	16.2076	12.7727	11.6323	2.63055	5.74464	10.3124	9.83067	0.988056	0.935078	0.590035	0.534574	0	0	1	0	0	0	0.154095	0.1541
360	87	8	0.140584	11.7989	15.8931	7.71434	2.31009	0.654304	1.67512	1.52662	1.1752	1.10221	16.3452	15.2676	12.9182	10.0543	2.80953	5.45486	8.1674	9.25325	0.985117	0.933996	0.774774	0.391147	0	0	0	0	0	1	0.171887	0.1719
361	98	19	0.180519	17.9119	22.2257	12.6494	3.79556	1.19905	1.74119	1.32522	0.747482	0.774374	25.0341	23.4727	21.0799	17.7399	3.92899	8.94451	13.4193	16.9571	0.987607	0.92455	0.771199	0.293773	0	0	1	0	0	0	0.156945	0.1569
362	102	23	0.18223	19.2992	18.7895	11.1564	4.51905	1.20253	1.05115	1.00935	0.740552	0.760688	26.9529	25.5224	20.0847	19.036	3.32155	7.88876	15.9773	17.0063	0.992377	0.951032	0.60596	0.449309	0	0	0	0	1	0	0.123235	0.1232
363	112	24	0.186818	20.8575	20.6729	11.7007	4.10566	1.09209	1.43498	1.13625	0.965198	0.851339	28.6684	25.9417	20.7666	20.068	3.65449	8.27367	14.5157	15.4445	0.991842	0.947777	0.715129	0.638516	0	0	1	0	0	0	0.127474	0.1275
364	116	27	0.179712	20.5768	47.1433	15.8242	4.71773	1.03538	2.35206	1.32882	0.929838	0.841448	27.6794	26.2167	22.6043	20.682	8.33384	11.1894	16.6797	14.6425	0.953597	0.904345	0.674909	0.706228	0	0	0	0	1	0	0.301085	0.3011
365	117	28	0.175692	19.428	32.1522	13.4484	4.20872	1.1136	1.2478	1.2925	1.03779	0.760401	26.1906	24.5347	20.5285	18.1962	5.68376	9.50944	14.8801	15.7487	0.976168	0.921831	0.688906	0.500923	0	0	0	0	0	1	0.217016	0.217
366	113	23	0.183517	21.2526	14.4629	8.55979	3.83614	1.33977	1.20945	1.21521	0.82124	0.808243	27.1846	26.2091	20.7784	17.104	2.5567	6.05268	13.5628	18.9472	0.995568	0.972968	0.757584	0.430236	0	0	0	0	0	1	0.0940494	0.094
367	110	36	0.299307	33.881	23.954	14.3772	5.83914	1.68229	1.19639	1.04548	0.763697	0.714524	39.4484	38.2921	33.7537	28.3789	4.2345	10.1662	20.6445	23.7911	0.994222	0.964113	0.79115	0.545152	0	0	0	0	1	0	0.107343	0.1073
368	127	40.75	0.244969	29.0886	46.1056	14.6488	5.83826	1.75187	2.18463	1.40851	0.92619	0.820675	40.1854	39.1669	32.7407	25.6376	8.15039	10.3583	20.6414	24.7752	0.979216	0.964395	0.776229	0.257186	0	0	0	0	1	0	0.20282	0.2028
369	118	21	0.173465	20.711	25.3187	12.1208	3.64816	1.49978	1.81732	1.41002	0.795499	0.765395	26.841	25.6387	23.4453	15.6756	4.47575	8.57071	12.8982	21.2101	0.985999	0.942471	0.835073	0.673636	0	0	1	0	0	0	0.16675	0.1668
371	104	21	0.24136	23.8646	49.2866	12.083	3.15744	0.898764	3.86079	2.10801	1.4549	1.144	30.5101	29.5883	28.318	25.9984	8.71272	8.54397	11.1633	12.7104	0.958358	0.957401	0.91902	0.872343	0	0	0	0	1	0	0.285568	0.2856
372	114	36	0.251879	29.9399	32.6881	16.0895	6.42075	1.86038	2.15472	1.41851	0.871164	0.762751	41.7956	40.1659	33.7074	26.8814	5.7785	11.377	22.7008	26.3098	0.990396	0.959046	0.739219	0.205133	0	0	0	0	0	1	0.138256	0.1383
373	113.5	31	0.198113	22.6284	54.3841	16.3356	4.99358	1.40807	2.89994	1.32469	0.773012	0.665857	30.2182	28.5263	25.1051	22.8231	9.61384	11.551	17.655	19.9131	0.948041	0.91435	0.71095	0.488617	0	0	1	0	0	0	0.318147	0.3181
374	128	49	0.245373	31.866	20.7862	14.9043	7.78326	1.60281	1.28521	1.01629	0.782984	0.627639	44.2235	42.6582	32.9929	35.3507	3.67452	10.5389	27.518	22.6671	0.996542	0.969001	0.551678	0.767367	0	0	1	0	0	0	0.0830898	0.0831
375	109.5	19	0.203141	22.2531	23.8889	10.6551	3.8534	1.11637	1.40249	1.12522	0.980419	0.761954	21.5519	20.3767	15.888	13.004	4.223	7.53427	13.6238	15.7879	0.980615	0.929132	0.514499	0.567063	0	0	1	0	0	0	0.195946	0.1959
376	106	22	0.247336	26.8013	25.3681	11.5104	4.51896	1.55191	1.398	1.13845	1.01384	0.943369	37.434	36.4356	29.7906	20.6174	4.48449	8.1391	15.977	21.9473	0.992798	0.974731	0.844023	0.342814	0	0	0	0	1	0	0.119797	0.1198
377	112	26	0.240173	28.9508	37.6327	16.907	6.29634	1.27701	2.01331	1.53284	1.14138	0.975738	40.2074	38.6365	31.9732	29.9651	6.65259	11.9551	22.2609	18.0596	0.986217	0.950924	0.717813	0.797975	0	0	1	0	0	0	0.165457	0.1655
378	132	36	0.210312	27.2977	26.8096	13.7679	6.22815	1.43931	1.70029	1.13283	0.764042	0.577993	38.2606	36.9619	29.3921	26.547	4.73932	9.73537	22.0198	20.3549	0.992299	0.96469	0.662373	0.641948	0	0	0	1	0	0	0.123869	0.1239
379	104.5	20	0.233151	26.128	25.2713	13.5475	6.58984	1.49337	2.13157	1.59157	1.07927	0.898443	36.6672	35.538	25.6188	22.7065	4.46738	9.57954	23.2986	21.1195	0.99255	0.962984	0.415849	0.367286	0	0	1	0	0	0	0.121836	0.1218
380	109.5	29.5	0.256214	29.6062	28.8877	11.7319	4.43157	2.02209	2.22123	1.3313	0.874704	0.790256	36.6192	35.5821	31.6702	20.3067	5.10667	8.29573	15.668	28.5967	0.990229	0.972442	0.869051	0.704093	0	0	1	0	0	0	0.139454	0.1395
382	96	17	0.190554	18.7627	35.1744	11.8849	3.76082	1.10202	2.89145	1.57443	0.864814	1.1943	23.2055	22.2418	19.4967	17.4334	6.21802	8.40392	13.2965	15.5849	0.963432	0.92587	0.731364	0.448124	0	0	0	0	1	0	0.267955	0.268
383	110	24	0.200626	22.4346	22.556	7.45627	2.26501	0.668242	3.4131	1.87404	1.15984	0.825604	27.3581	26.8563	24.9497	22.8629	3.98738	5.27238	8.00803	9.45037	0.989322	0.98054	0.94709	0.910572	0	0	1	0	0	0	0.145747	0.1457
387	113	18.5	0.136358	15.7121	12.5541	6.05298	2.90799	1.08563	1.20086	1.18521	0.877822	0.727632	22.1162	21.8111	19.6169	12.6684	2.21927	4.2801	10.2813	15.3531	0.994953	0.980557	0.851654	0.564934	0	0	1	0	0	0	0.100346	0.1003
388	122	19	0.163569	19.9039	41.5276	18.2114	4.76362	1.24417	2.02496	1.43946	0.988275	1.00369	26.1066	23.5203	19.6524	17.517	7.34111	12.8774	16.8419	17.5953	0.95965	0.836804	0.515331	0.0942001	0	0	1	0	0	0	0.281197	0.2812
389	135	48	0.222987	30.0664	38.8462	25.4553	7.66879	2.27576	1.21516	0.982045	0.680152	0.761976	41.9207	38.3007	31.5025	26.5543	6.86711	17.9996	27.1133	32.1841	0.986492	0.88269	0.509163	0.565021	0	0	0	1	0	0	0.163812	0.1638
390	107	21	0.158313	16.7022	16.9606	9.8939	4.02852	1.04695	1.33868	1.13358	0.690807	0.753854	23.2266	22.2889	17.271	16.9488	2.99823	6.99604	14.243	14.8062	0.991633	0.949462	0.565608	0.486679	0	0	0	1	0	0	0.129086	0.1291
391	102	16	0.132255	13.7085	24.1759	10.5017	3.47237	1.01989	1.41796	1.08731	0.855467	0.740264	18.8143	17.566	14.9407	13.5972	4.27374	7.42581	12.2767	14.4234	0.973859	0.906252	0.569929	0.333598	0	0	1	0	0	0	0.227153	0.2272
393	117	16	0.170282	19.5571	31.3108	13.2101	3.75151	1.0293	2.46239	1.5088	0.991658	1.01228	26.9591	25.1605	20.6309	17.9022	5.53502	9.34097	13.2636	14.5565	0.978697	0.928531	0.765952	0.582104	0	0	1	0	0	0	0.205312	0.2053
395	117	37	0.199273	23.5802	37.0409	15.3305	4.39709	1.1106	2.26207	1.13198	0.928201	0.914844	31.4772	29.7099	26.1806	25.8588	6.54797	10.8403	15.5461	15.7063	0.978124	0.931058	0.804613	0.794406	0	0	1	0	0	0	0.208022	0.208
396	106.5	15	0.20778	23.1092	20.0089	11.5907	3.95867	1.19463	1.25475	1.07453	0.969642	0.84361	22.2018	20.6602	15.9599	12.6396	3.53711	8.19585	13.996	16.8947	0.987228	0.917949	0.480583	0.66354	0	0	0	0	0	1	0.159316	0.1593
398	110	17	0.194025	21.3527	28.77	13.1968	3.51097	1.14076	1.1921	0.901466	0.769871	0.800963	22.7238	20.7954	17.0649	13.0675	5.08587	9.33158	12.4131	16.1328	0.974632	0.893666	0.686204	0.58644	0	0	0	0	0	1	0.223813	0.2238
399	95	20	0.328228	31.5341	15.2173	9.03839	4.203	1.44453	1.22366	1.18982	1.55882	0.900168	31.7419	24.6474	25.1836	18.3341	2.69006	6.39111	14.8598	20.4287	0.996402	0.965796	0.807359	0.441076	0	0	0	0	0	1	0.0847479	0.0847
402	113	45	0.252344	29.4252	25.9867	16.7054	4.65499	2.41433	1.26515	1.04204	0.872814	0.682983	41.3017	39.7246	36.4511	18.7697	4.59385	11.8125	16.4579	34.1439	0.993795	0.954766	0.892268	0.835347	0	0	0	1	0	0	0.111227	0.1112
403	122	39	0.224113	26.9222	39.4314	16.6488	6.36104	1.69033	1.74539	1.11185	0.861167	0.720903	37.1384	35.4542	28.8302	28.7474	6.97056	11.7725	22.4897	23.9049	0.982228	0.943263	0.625688	0.555448	0	0	0	0	1	0	0.187691	0.1877
405	125	20	0.184493	22.8348	58.4576	19.6281	5.08697	1.3009	4.7593	2.58916	1.26718	1.19393	29.6096	24.599	20.5419	19.6637	10.3339	13.8792	17.9852	18.3975	0.937121	0.825626	0.483158	0.353036	0	0	0	0	0	1	0.349006	0.349
406	134	21	0.190266	23.9351	24.7629	14.1143	4.45489	1.22962	1.69348	1.48341	0.870552	0.995387	33.4374	32.047	26.6882	20.4377	4.37751	9.98032	15.7504	17.3894	0.991393	0.95027	0.807284	0.525407	0	0	0	1	0	0	0.130916	0.1309
407	126	30	0.197973	24.5939	44.6551	14.6122	5.48697	1.53253	2.58354	1.4074	0.820689	0.719172	33.683	32.7149	26.4384	22.5104	7.89399	10.3324	19.3994	21.6732	0.97215	0.948815	0.679411	0.270182	0	0	1	0	0	0	0.234361	0.2344
409	117	34.25	0.252173	31.1454	42.6851	16.4684	4.71139	1.56776	2.56922	1.3834	0.876457	0.712762	33.505	31.5074	27.597	21.6096	7.54574	11.6449	16.6573	22.1715	0.97431	0.929194	0.797295	0.22371	0	0	1	0	0	0	0.225212	0.2252
410	113	32	0.217027	25.4182	20.5804	11.9721	5.29621	1.2162	1.39972	1.45175	1.30489	0.71035	35.7595	34.9338	30.8235	25.7425	3.63814	8.46556	18.7249	17.1996	0.994811	0.970194	0.794328	0.744035	0	0	0	0	1	0	0.101739	0.1017
411	108	16	0.226964	24.4042	19.836	13.0711	4.3896	1.20096	1.57606	1.37927	0.936913	0.92013	21.9614	20.0285	14.5065	11.6839	3.50654	9.24267	15.5196	16.9842	0.987171	0.887152	0.355383	0.725778	0	0	1	0	0	0	0.159668	0.1597
412	132	43.75	0.230655	29.2159	41.9697	14.9033	4.06292	0.942574	3.13104	1.67697	0.971668	0.820988	40.2887	38.9108	35.4979	32.1916	7.41927	10.5383	14.3646	13.33	0.982898	0.962627	0.914467	0.910239	0	0	0	0	1	0	0.184152	0.1842
413	137	46.75	0.258953	35.8635	43.9013	18.3785	6.91197	1.86873	1.86219	0.976638	0.755115	0.669078	47.1158	45.8517	38.9763	34.352	7.76072	12.9956	24.4375	26.4279	0.986341	0.958994	0.779033	0.638856	0	0	0	0	1	0	0.164716	0.1647
414	111	30.5	0.215114	23.8346	30.9092	14.3221	5.14151	1.452	1.88418	1.22092	0.790844	0.724926	33.1486	31.6835	25.9236	23.0769	5.46402	10.1273	18.178	20.5344	0.986321	0.947539	0.712951	0.456304	0	0	1	0	0	0	0.164834	0.1648
417	107	24	0.174895	19.0752	23.8311	13.5092	5.40019	1.32431	1.60607	1.09812	0.716564	0.714388	26.4285	24.8147	17.7354	16.4804	4.21279	9.55248	19.0926	18.7286	0.987213	0.922936	0.370284	0.475049	0	0	1	0	0	0	0.159404	0.1594
419	117	26	0.192674	21.9133	25.1142	10.3903	3.26693	1.02597	1.86896	1.19696	0.936937	0.720043	25.8863	25.0288	23.0356	19.6719	4.4396	7.34707	11.5503	14.5093	0.985183	0.955946	0.865208	0.675274	0	0	1	0	0	0	0.171504	0.1715
420	123	22	0.173359	21.167	30.2246	15.9194	4.5431	1.26094	2.05317	1.74159	1.05048	0.959148	29.1527	26.7072	23.6733	22.5633	5.34301	11.2567	16.0623	17.8324	0.983061	0.906835	0.734603	0.612687	0	0	1	0	0	0	0.183277	0.1833
421	111	21	0.1585	18.0806	20.8493	11.5355	3.48164	1.06729	1.27041	1.08614	0.881148	0.890507	25.2531	23.9854	21.2151	19.6567	3.68567	8.15685	12.3095	15.0938	0.989292	0.940398	0.814458	0.640606	0	0	1	0	0	0	0.145949	0.1459
423	119	24	0.146527	17.0477	22.6625	11.3001	3.77513	1.02871	1.66534	1.29412	0.907183	0.852339	23.4168	21.96	18.5946	15.7597	4.00619	7.99039	13.3471	14.5482	0.985257	0.931453	0.696254	0.384502	0	0	0	0	1	0	0.171082	0.1711
424	103	22	0.173445	18.6408	16.3796	8.80979	3.07747	1.26971	1.55818	1.2902	1.02071	0.805883	26.1453	25.1831	21.6618	16.1466	2.89553	6.22946	10.8805	17.9565	0.993849	0.968922	0.864699	0.437521	0	0	0	0	0	1	0.110748	0.1107
425	121	45	0.24483	29.4881	19.1335	10.5306	4.30458	1.30849	1.3222	1.15306	1.03528	0.74176	37.3177	36.0976	31.6147	27.2887	3.38235	7.44625	15.219	18.5048	0.995884	0.978493	0.876506	0.734956	0	0	0	1	0	0	0.0906367	0.0906
426	99	21	0.233594	23.461	25.4547	18.4266	6.34153	1.41851	1.27756	1.20389	0.932853	0.871326	32.7822	30.2405	22.8566	22.1217	4.4998	13.0296	22.4207	20.0607	0.990535	0.902417	0.194358	0.42148	0	0	0	0	0	1	0.137264	0.1373
429	110	23.75	0.193057	21.5447	29.3883	15.2224	5.19117	1.26466	1.51274	1.13962	0.774152	0.836464	27.3606	25.3145	19.1912	20.0098	5.19517	10.7639	18.3536	17.8849	0.981808	0.905097	0.292207	0.448452	0	0	1	0	0	0	0.189878	0.1899
430	115	28	0.180186	20.4164	19.8129	11.9119	4.36494	1.38524	1.228	1.02458	0.705165	0.761127	28.6008	27.3311	23.3241	18.5393	3.50245	8.42301	15.4324	19.5902	0.992473	0.951327	0.749813	0.323125	0	0	1	0	0	0	0.12246	0.1225
431	122	26	0.211481	25.0388	21.9364	12.6751	4.52445	1.20186	1.12967	0.958888	0.743142	0.828305	35.049	34.0068	30.8659	26.6325	3.87785	8.96266	15.9963	16.9968	0.99386	0.964644	0.855228	0.769872	0	0	0	0	1	0	0.110641	0.1106
433	117	19.25	0.143311	16.7971	26.8552	13.2133	4.43183	0.981191	1.78974	1.14313	0.795358	0.813708	23.2861	21.1721	17.335	18.7779	4.74738	9.34322	15.6689	13.8761	0.978998	0.89736	0.427775	0.673747	0	0	1	0	0	0	0.203872	0.2039
436	104	16	0.156354	16.1639	25.441	13.5883	3.99995	1.0331	1.69633	1.32617	0.975583	0.967267	22.4007	20.7266	16.6783	12.7008	4.49738	9.60838	14.142	14.6103	0.979639	0.886056	0.53011	0.494277	0	0	0	0	1	0	0.200769	0.2008
437	115	34	0.265703	31.3846	42.7084	19.803	7.96909	2.51886	2.13125	1.48932	1.09743	0.847834	43.7173	42.0704	33.911	27.8021	7.54985	14.0028	28.175	35.6221	0.984975	0.942982	0.556494	0.625189	0	0	1	0	0	0	0.172697	0.1727
438	115	37	0.207657	24.5303	14.2987	10.109	5.31316	1.22399	1.30905	1.18861	0.901466	0.767711	34.5438	33.6475	26.8048	27.3791	2.52767	7.14811	18.7848	17.3098	0.997319	0.977174	0.713357	0.774782	0	0	0	0	1	0	0.0731729	0.0732
440	105	21.25	0.153418	16.5001	20.8186	11.7595	3.59902	1.29919	1.19785	1.02199	0.912449	0.794933	22.9061	21.3238	17.1162	11.7614	3.68025	8.31519	12.7244	18.3733	0.987009	0.920837	0.668831	0.768263	0	0	0	0	0	1	0.160667	0.1607
441	108	23.25	0.186302	20.9699	19.3996	10.6552	4.24069	1.23475	1.77045	1.56779	1.08105	0.901191	29.1988	28.0216	23.5138	20.1149	3.42941	7.53434	14.9931	17.462	0.993079	0.963175	0.770344	0.496372	0	0	0	1	0	0	0.11745	0.1175
442	143	44	0.235951	32.2544	37.3027	23.8925	8.97637	1.75553	1.30273	1.08957	0.789989	0.796643	44.3127	41.159	31.0369	34.4438	6.59424	16.8946	31.7363	24.827	0.988866	0.911874	0.208783	0.693146	0	1	0	0	0	1	0.148812	0.1488
443	95	8	0.103269	10.0388	18.701	6.08884	2.0864	0.648886	2.76719	1.66736	1.32602	1.21166	13.5666	12.8825	9.87363	8.94483	3.3059	4.30546	7.37653	9.17664	0.969856	0.942499	0.664718	0.223345	0	0	0	0	1	0	0.24368	0.2437
444	97	34.75	0.258072	26.6314	34.0087	16.1326	6.17122	2.09846	1.54121	1.01296	0.95152	0.752193	36.6316	34.9253	27.296	19.4379	6.01195	11.4074	21.8185	29.6766	0.986441	0.945154	0.600892	0.755639	0	0	0	0	0	1	0.164119	0.1641
445	133	30.5	0.20301	25.079	25.6068	8.11043	2.44743	0.676536	2.69502	1.62681	0.957424	0.72309	34.9926	34.5368	31.9806	26.6641	4.52668	5.73494	8.65297	9.56766	0.991598	0.986117	0.9627	0.933406	0	0	0	0	1	0	0.129361	0.1294
446	111	18	0.12214	13.3931	17.3504	7.4872	2.22296	0.79949	1.03172	1.04403	0.80478	0.783946	18.7072	18.2435	17.1331	13.1243	3.06715	5.29425	7.85935	11.3065	0.986468	0.956966	0.888579	0.507775	0	0	0	0	0	1	0.163955	0.164
447	125	32	0.173789	21.2822	26.4475	11.6129	5.0008	1.5257	2.01228	1.13181	0.77904	0.678008	29.4773	28.5186	22.4842	19.8293	4.67531	8.21155	17.6805	21.5767	0.987342	0.957649	0.61778	0.394227	0	0	1	0	0	0	0.158607	0.1586
448	108.5	29	0.231786	27.228	32.8533	13.3025	4.75014	1.82097	2.00751	1.27982	0.877753	0.950926	38.0252	36.427	30.7755	19.0177	5.80769	9.40631	16.7943	25.7524	0.988268	0.966085	0.837979	0.67427	0	0	0	1	0	0	0.152733	0.1527
449	108	26	0.245113	27.3234	32.4874	13.7428	4.08751	1.17327	1.04902	0.99207	0.824147	0.844711	26.8877	25.4742	23.0525	21.4044	5.74301	9.71763	14.4515	16.5925	0.976923	0.924381	0.779103	0.631726	0	0	1	0	0	0	0.213593	0.2136
450	129	20	0.165018	21.277	20.0497	11.2711	3.60572	1.18276	1.42472	1.34344	1.0817	0.84564	29.6729	28.2105	23.5738	18.993	3.54432	7.96985	12.7481	16.7267	0.992841	0.959263	0.841167	0.473718	0	0	1	0	0	0	0.119446	0.1194
451	131	19	0.185235	24.6708	34.7553	12.8935	4.85677	1.30925	3.28438	1.8666	1.15069	0.890239	32.3446	31.0192	25.2637	22.2662	6.14392	9.11709	17.1713	18.5157	0.981793	0.955831	0.733508	0.555436	0	0	0	0	1	0	0.189952	0.19
452	112	29.25	0.205619	22.7356	21.291	11.8905	5.32145	1.31863	1.02969	1.00285	0.924955	0.841145	31.6845	30.4552	23.504	22.1415	3.76376	8.40783	18.8142	18.6482	0.99292	0.961137	0.599374	0.539118	0	0	1	0	0	0	0.118789	0.1188
453	117	20	0.196726	22.9076	16.5308	9.83831	4.41822	1.18685	1.55735	1.1619	0.880823	0.769955	27.3339	26.2845	21.0327	17.7544	2.92226	6.95673	15.6208	16.7846	0.994269	0.964339	0.669634	0.325979	0	0	1	0	0	0	0.10691	0.1069
454	121	37.5	0.221	26.2253	27.0179	17.8952	6.06451	2.01654	0.975242	0.882585	0.66953	0.78399	36.7189	34.3978	28.2687	19.9829	4.77613	12.6538	21.4413	28.5182	0.991504	0.929879	0.651695	0.713451	0	0	0	1	0	0	0.130073	0.1301
455	124	41.5	0.256639	31.1163	47.5463	16.2395	5.12578	1.58575	2.56294	1.2779	0.940218	0.669035	43.0647	42.0942	38.1316	31.0912	8.40508	11.4831	18.1224	22.4259	0.980769	0.962072	0.879846	0.692628	0	0	0	0	1	0	0.195173	0.1952
457	111	23	0.225868	26.2915	45.2085	16.668	4.02837	1.07264	3.68897	2.6074	1.4533	1.15854	23.4459	21.3889	19.0876	18.6403	7.99181	11.786	14.2424	15.1694	0.940113	0.834482	0.665764	0.581156	0	0	0	1	0	0	0.340862	0.3409
458	103	22	0.169652	17.9867	21.2835	10.4631	3.9636	1.41019	2.04521	1.20045	0.859996	0.845173	25.052	24.2692	21.1507	15.5168	3.76242	7.39855	14.0134	19.9431	0.988658	0.952399	0.749017	0.628197	0	0	1	0	0	0	0.150184	0.1502
459	111	23	0.224047	25.8	37.833	16.9111	5.87259	1.32548	1.56993	1.16725	0.905249	0.881684	34.6276	31.4095	23.3162	24.5455	6.68799	11.958	20.7627	18.7451	0.981171	0.924694	0.455015	0.645588	0	0	1	0	0	0	0.19314	0.1931
460	104	27	0.241287	26.5769	46.892	16.1773	6.47443	1.50384	3.01305	1.41657	0.920389	0.905374	33.8947	33.0314	26.7792	25.8502	8.28942	11.4391	22.8906	21.2675	0.969633	0.93812	0.518972	0.568447	0	0	1	0	0	0	0.244564	0.2446
461	121	24.5	0.140835	16.5526	20.1972	8.14716	3.40467	1.1679	2.2959	1.33446	1.05314	0.652432	22.6864	21.9218	18.9605	15.6767	3.57039	5.76092	12.0373	16.5166	0.987538	0.964852	0.772624	0.314843	0	0	0	1	0	0	0.15738	0.1574
464	121	13	0.169628	20.6122	33.1602	12.2167	4.07705	1.16638	3.1721	1.88607	1.14217	1.06098	28.1688	26.5031	19.5242	16.7646	5.86194	8.63852	14.4146	16.495	0.978107	0.945389	0.674483	0.178597	0	0	1	0	0	0	0.2081	0.2081
465	99	30	0.216057	22.1234	23.7739	13.6974	5.7948	1.49006	1.25641	0.981757	0.790721	0.723517	30.9947	29.7325	23.4746	22.1119	4.20267	9.68555	20.4877	21.0726	0.990765	0.945454	0.488152	0.302972	0	0	0	0	0	1	0.135593	0.1356
466	98	16	0.20982	20.5163	18.1144	10.8938	4.00594	1.34086	1.87731	1.64187	1.17493	1.15179	26.4387	25.3864	21.7125	17.243	3.20221	7.70306	14.1631	18.9626	0.992638	0.952853	0.757959	0.416099	0	0	0	0	0	1	0.121118	0.1211
467	108	13	0.161558	17.7342	29.2763	12.0781	4.03219	1.03174	1.94641	1.23645	0.910231	0.814367	23.4173	21.825	18.0717	18.4855	5.17537	8.54052	14.256	14.591	0.975272	0.920256	0.614579	0.61398	0	0	1	0	0	0	0.221006	0.221
468	120.5	29	0.186207	21.898	22.8591	14.6633	5.51466	1.36631	1.37869	1.25404	0.770946	0.722541	30.6328	28.7718	22.5169	20.7108	4.04096	10.3686	19.4973	19.3225	0.991261	0.932809	0.500224	0.35996	0	0	1	0	0	0	0.131916	0.1319
469	112	24	0.231354	25.981	36.9934	19.8313	6.24561	1.53428	1.58019	1.11026	0.833135	0.902545	34.9331	31.7891	24.2391	24.2451	6.53957	14.0228	22.0816	21.698	0.982321	0.897448	0.412432	0.446177	0	0	0	1	0	0	0.187203	0.1872
471	94	25	0.288245	28.4151	55.5352	17.8151	5.22993	1.38275	3.40613	1.58505	0.821872	0.898893	26.5063	25.0286	18.2649	17.1319	9.81733	12.5972	18.4906	19.555	0.928882	0.864105	0.155754	0.482154	0	0	0	1	0	0	0.370377	0.3704
472	105	33	0.266542	29.4662	35.7863	21.1557	7.22543	1.71204	1.6145	1.18812	0.853596	0.802161	36.582	33.684	25.342	25.5565	6.32618	14.9593	25.5458	24.2119	0.984934	0.895973	0.126044	0.320094	0	0	0	0	1	0	0.172932	0.1729
473	113	18	0.124237	13.9936	19.392	9.45724	2.82668	0.881683	1.13954	0.979639	0.795604	0.696843	19.4682	18.5319	15.9107	12.6336	3.42805	6.68728	9.99382	12.4689	0.984375	0.932623	0.778116	0.160949	0	0	0	0	1	0	0.176085	0.1761
474	123	33	0.167742	20.4292	23.982	9.31602	3.51297	1.49509	1.0891	0.905419	0.855302	0.709648	28.3344	27.2471	23.1854	14.3932	4.23946	6.58742	12.4202	21.1437	0.988743	0.970335	0.844414	0.732532	0	0	0	1	0	0	0.149622	0.1496
475	116	15	0.13978	16.3478	19.193	10.5716	3.54946	0.918713	1.71265	1.43899	1.05779	0.92876	22.7203	20.8171	16.1101	14.6821	3.39287	7.47525	12.5492	12.9926	0.988787	0.933302	0.627064	0.465732	0	0	1	0	0	0	0.149332	0.1493
478	105	17	0.159554	16.5373	17.4665	11.2298	3.06002	0.843674	1.20543	1.13532	0.836979	0.621361	19.1188	17.4702	14.884	13.5937	3.08767	7.94069	10.8188	11.9313	0.986873	0.890732	0.686771	0.479193	0	0	0	0	1	0	0.1615	0.1615
479	107	24	0.172666	18.6768	25.1063	13.2973	4.29464	1.31164	0.993862	1.06296	0.844929	0.785691	26	24.5686	21.4246	16.9408	4.43821	9.4026	15.1838	18.5494	0.985323	0.92387	0.705502	0.407333	0	0	0	0	1	0	0.1707	0.1707
480	108	25	0.189481	21.4619	20.249	13.9312	6.36208	1.37643	1.14698	0.942887	0.833981	0.757173	30.1109	28.6249	20.3394	24.4001	3.57955	9.85083	22.4934	19.4657	0.992909	0.93892	0.427027	0.60296	0	0	1	0	0	0	0.118879	0.1189
481	122	34	0.297875	36.1794	29.009	15.5775	4.93415	1.95652	2.02409	1.65359	0.972414	0.670498	44.2777	42.8325	38.7356	22.2083	5.12812	11.015	17.4448	27.6694	0.993271	0.966368	0.892849	0.596475	0	0	0	1	0	0	0.115817	0.1158
482	128	40	0.198596	25.6322	32.8224	10.5935	3.36411	0.986395	3.62094	1.90956	1.14785	0.856015	33.1403	32.6129	30.772	29.0592	5.80223	7.49073	11.8939	13.9497	0.984554	0.973265	0.922282	0.877243	0	0	0	0	0	1	0.175081	0.1751
483	107	28	0.218508	24.4622	33.711	16.4181	5.67493	1.63241	2.32329	1.37433	0.854943	0.869065	30.4424	28.8625	23.6864	18.5451	5.95932	11.6093	20.0639	23.0858	0.980652	0.915539	0.531493	0.59556	0	0	1	0	0	0	0.195757	0.1958
484	109	20	0.180697	19.1713	33.3057	17.1274	4.19178	1.09316	1.73104	1.64468	1.10864	0.925916	26.4769	24.2973	20.6292	17.5485	5.88768	12.1109	14.8202	15.4596	0.974962	0.86692	0.69562	0.473178	0	0	0	1	0	0	0.222371	0.2224
485	102	20	0.18794	19.4241	29.5864	10.4722	3.78309	1.19585	2.70575	1.56352	1.22467	0.904352	25.0499	24.3034	20.7249	16.3096	5.23018	7.405	13.3753	16.9119	0.97796	0.952452	0.763869	0.264499	0	0	0	0	0	1	0.208791	0.2088
486	100	23	0.210159	22.4614	54.5177	16.378	4.80279	1.55492	3.63078	1.91918	1.10236	0.826155	30.2544	29.6152	26.0972	18.579	9.63747	11.581	16.9804	21.9899	0.947907	0.920369	0.759368	0.534948	0	0	1	0	0	0	0.318547	0.3185
487	109	20	0.182481	20.8595	37.7926	13.0857	5.32153	1.05128	3.87521	1.83033	0.991055	0.866047	28.6946	27.8118	21.5695	23.8036	6.68085	9.25299	18.8145	14.8674	0.972518	0.943033	0.489025	0.780957	0	0	1	0	0	0	0.232826	0.2328
488	107	34	0.252917	28.8355	49.8707	19.9236	5.21856	2.04187	3.21522	1.91821	1.13785	0.880138	36.2355	34.1134	30.2193	21.5827	8.81597	14.0881	18.4504	28.8765	0.969952	0.91074	0.791978	0.664357	0	0	0	1	0	0	0.243296	0.2433
489	131	25	0.158742	20.524	24.5631	9.80552	3.65004	1.18738	1.94372	1.28271	0.848885	0.732215	28.3919	27.5781	24.2478	22.178	4.34218	6.93355	12.9048	16.7921	0.988236	0.967879	0.846615	0.653241	0	0	0	1	0	0	0.152937	0.1529
490	117	25.75	0.166861	19.5945	36.7449	13.6255	4.31355	1.07626	2.21379	1.21914	0.946673	0.763091	26.8212	25.4326	21.6411	19.5814	6.49565	9.63465	15.2507	15.2207	0.970231	0.925466	0.709494	0.629128	0	0	0	0	1	0	0.242183	0.2422
491	102	21	0.166337	17.8359	24.5546	11.0183	3.94044	1.22431	2.14128	1.59661	1.05461	0.863045	24.7623	23.8065	20.8755	14.8635	4.34068	7.79113	13.9316	17.3144	0.984516	0.944931	0.744732	0.512896	0	0	1	0	0	0	0.175294	0.1753
492	105	21	0.159919	17.9068	11.6193	7.38656	3.23165	1.19931	1.68302	1.54136	1.08723	0.851493	25.1359	24.4259	20.8858	17.3396	2.05402	5.22309	11.4256	16.9608	0.996656	0.97687	0.837099	0.207876	0	0	1	0	0	0	0.0817166	0.0817
493	111	28.75	0.209378	23.956	29.0337	16.5833	6.36354	1.50501	1.34506	1.10103	0.841621	0.860406	33.3338	31.3998	24.7007	24.6498	5.13248	11.7261	22.4985	21.2841	0.988075	0.927652	0.41275	0.504418	0	0	0	0	1	0	0.153972	0.154
494	110	8	0.155184	17.2557	22.0224	6.8731	1.60806	0.583189	2.11062	1.56981	1.07118	0.818932	11.5084	11.0044	9.42306	6.22908	3.89304	4.86002	5.68534	8.24754	0.941046	0.897192	0.797481	0.655419	0	0	0	1	0	0	0.338279	0.3383
495	108	34.25	0.289996	32.054	46.2316	19.6559	6.15938	1.79914	2.10406	1.44381	0.881684	0.800109	40.034	38.3861	32.8937	29.8436	8.17267	13.8988	21.7767	25.4436	0.978941	0.932147	0.749475	0.522619	0	0	0	0	1	0	0.204143	0.2041
496	122	32	0.183851	22.2509	14.727	8.22864	3.27111	1.15291	1.5364	1.23896	0.984821	0.740312	30.6351	29.7938	27.5334	23.3115	2.60339	5.81853	11.5651	16.3046	0.996383	0.980745	0.907506	0.714711	0	0	1	0	0	0	0.0849805	0.085
497	108	15	0.176535	19.8126	17.3271	9.09703	2.63361	1.01327	1.4351	1.58753	1.11982	0.741674	18.7459	17.2494	14.5499	10.2072	3.06302	6.43257	9.31123	14.3298	0.98656	0.927865	0.768415	0.701869	0	0	0	1	0	0	0.163397	0.1634
498	111	37	0.236951	27.7433	28.4475	19.1979	6.52633	1.84557	1.24513	1.17608	1.03703	0.844215	38.7868	36.3177	31.0047	28.0611	5.02885	13.575	23.0741	26.1003	0.991559	0.927516	0.667944	0.36725	0	0	1	0	0	0	0.129654	0.1297
499	121	29	0.165676	18.843	15.2144	9.0662	2.95909	1.41199	1.70824	1.71059	0.962182	0.803134	26.4136	25.4075	23.8318	16.316	2.68955	6.41077	10.4619	19.9685	0.994802	0.967644	0.898491	0.576513	0	0	1	0	0	0	0.101824	0.1018
500	103	14	0.13684	14.4362	17.2354	9.66871	3.51994	1.03386	1.71625	1.24067	0.894962	0.824778	19.829	18.3736	15.2589	13.6099	3.04682	6.83681	12.4449	14.621	0.988125	0.928193	0.578644	0.365419	0	0	1	0	0	0	0.153655	0.1537
501	115	26	0.156294	18.1219	36.0436	11.8549	3.71898	0.996524	3.172	1.54721	0.906415	0.755125	24.8026	24.1268	22.0218	19.1133	6.37166	8.38266	13.1486	14.093	0.966439	0.937702	0.802189	0.675523	0	0	0	0	1	0	0.256895	0.2569
502	114	38.25	0.237895	26.8837	36.451	15.1964	5.38374	1.62699	1.99517	1.28314	0.734433	0.600605	36.241	34.8906	27.0756	24.6981	6.44369	10.7455	19.0344	23.0091	0.984066	0.951394	0.711181	0.363451	0	0	0	0	0	1	0.177801	0.1778
503	105	15	0.173018	18.5589	20.927	10.8923	3.74467	1.18906	1.73368	1.39711	1.13393	0.912562	25.8276	24.231	19.2664	16.5729	3.6994	7.702	13.2394	16.8159	0.989689	0.948138	0.726489	0.169374	0	0	1	0	0	0	0.143235	0.1432
504	105	15	0.183956	19.6363	46.4302	13.0304	3.28709	0.905334	3.92491	2.19784	1.37685	1.25276	19.1195	18.3429	16.4227	14.8777	8.20778	9.21388	11.6216	12.8034	0.903168	0.864686	0.706557	0.509326	0	0	0	0	0	1	0.429288	0.4293
505	107	29.75	0.259163	28.321	53.0386	19.9048	6.09176	1.73091	2.76777	1.51163	1.11659	0.775446	36.6424	34.8473	28.5588	23.7072	9.37598	14.0748	21.5376	24.4787	0.966709	0.914803	0.656702	0.249076	0	0	0	0	1	0	0.255878	0.2559
506	117	12	0.0976033	11.4452	15.2581	6.32251	2.5085	0.624975	1.94098	1.36879	1.16823	0.893488	15.8438	15.2097	12.8436	12.7688	2.69727	4.47069	8.86889	8.83848	0.985402	0.955825	0.723302	0.721713	0	0	1	0	0	0	0.170242	0.1702
507	116	19	0.163145	19.2021	19.2389	11.6398	2.81801	0.90995	1.54805	1.54606	0.862145	0.684517	22.6819	20.7385	19.5753	14.0673	3.40099	8.2306	9.96316	12.8686	0.988695	0.917873	0.860788	0.403932	0	0	1	0	0	0	0.149943	0.1499
508	114	28	0.198413	22.9083	37.7645	20.7854	5.0496	1.288	1.162	0.974145	0.77166	0.755917	31.6344	28.4033	24.5793	22.9342	6.67589	14.6975	17.853	18.2151	0.977479	0.855709	0.687332	0.607611	0	0	0	1	0	0	0.211032	0.211
509	118	36	0.292441	33.6791	22.2781	10.3381	4.33803	1.53537	1.59858	1.30822	1.04779	0.678591	45.4771	44.8006	40.6033	34.3747	3.93824	7.31016	15.3372	21.7134	0.996243	0.986598	0.925914	0.775239	0	0	0	0	0	1	0.0865984	0.0866
510	125	25	0.112938	13.9005	11.7004	5.25222	2.24228	0.761321	1.23177	1.15766	0.854332	0.788325	19.5447	19.2944	17.8189	15.693	2.06835	3.71388	7.92767	10.7667	0.994385	0.9813	0.895579	0.727522	0	0	1	0	0	0	0.105827	0.1058
511	111	20	0.130196	14.6047	18.6791	7.4847	2.59563	0.968927	1.85396	1.30994	0.97466	0.725707	20.2	19.3407	16.6471	12.1627	3.30202	5.29248	9.17692	13.7027	0.986549	0.961831	0.834333	0.460583	0	0	1	0	0	0	0.163466	0.1635
512	110	24	0.205884	23.0283	13.0895	5.92764	2.60901	0.790936	1.37193	1.00692	0.703571	0.734316	27.4041	26.8496	24.1427	19.2185	2.31391	4.19147	9.22424	11.1855	0.996429	0.98774	0.924133	0.813176	0	0	0	0	1	0	0.0844367	0.0844
513	103	28.75	0.249749	25.845	28.7974	13.6077	4.85064	1.48205	1.71606	1.01796	0.881292	0.767695	30.056	27.3308	21.4362	16.785	5.09071	9.62213	17.1496	20.9594	0.985552	0.935977	0.599961	0.598885	0	0	0	0	0	1	0.169374	0.1694
514	119	21	0.129583	15.3733	24.5872	10.8816	3.2694	0.981311	2.1428	1.5882	0.993915	0.680837	20.0967	18.7405	16.4753	14.9155	4.34645	7.69445	11.5591	13.8778	0.976332	0.911825	0.712569	0.366464	0	0	0	0	0	1	0.216277	0.2163
515	108	56	0.543144	55.531	35.5903	19.7375	8.50306	2.56429	1.68058	1.11422	0.720558	0.734991	46.599	44.4743	34.2693	28.548	6.29153	13.9565	30.0629	36.2645	0.990844	0.949485	0.480029	0.616676	0	0	0	0	1	0	0.135014	0.135
516	114	29.75	0.259479	30.2256	25.8232	14.7358	5.89343	1.51677	1.17845	1.05086	0.882745	0.849031	34.668	32.895	26.6734	25.4272	4.56494	10.4198	20.8364	21.4503	0.991293	0.948506	0.624319	0.536977	0	0	0	0	1	0	0.131676	0.1317
517	111	40	0.287607	31.4097	28.3005	15.0139	5.45548	1.55211	1.50831	1.22011	0.83588	0.813423	43.3333	41.5915	36.9071	29.4309	5.00286	10.6164	19.288	21.9502	0.993313	0.966874	0.852571	0.666146	0	0	0	1	0	0	0.115451	0.1155
518	126	40	0.25358	33.0687	22.2551	9.15479	3.8148	1.44444	2.69457	1.59176	0.697096	0.67864	44.8245	43.6751	40.3739	32.0038	3.93418	6.47342	13.4874	20.4275	0.996141	0.988955	0.942551	0.769803	0	0	0	0	1	0	0.0877686	0.0878
519	115	35	0.219589	26.8651	23.3876	13.6086	5.86763	1.74815	1.34538	1.14227	0.964093	0.902212	37.4018	35.6405	26.7636	25.0276	4.13438	9.62276	20.7452	24.7225	0.993872	0.962862	0.631806	0.155648	0	0	1	0	0	0	0.11054	0.1105
520	111	40	0.254141	28.3227	21.3344	13.5099	4.97503	1.66781	1.01787	0.99749	0.802067	0.649175	39.8608	38.808	35.1418	28.652	3.77142	9.55294	17.5894	23.5864	0.995514	0.96923	0.865722	0.567749	0	0	0	0	0	1	0.0946147	0.0946
521	115	24	0.200895	24.1206	19.3802	8.73689	3.9819	1.62969	1.62952	1.21953	0.953369	0.789072	33.9227	33.1861	27.9833	18.7995	3.42597	6.17791	14.0781	23.0472	0.994887	0.982519	0.864234	0.578486	0	0	1	0	0	0	0.100993	0.101
522	110	31	0.194567	21.4531	24.4152	15.754	4.56606	1.2227	1.30584	1.09955	0.863172	0.680786	29.868	27.8278	24.4715	21.6202	4.31604	11.1398	16.1435	17.2915	0.989504	0.916379	0.751544	0.600284	0	0	1	0	0	0	0.144504	0.1445
523	97	12	0.132896	12.6843	9.53382	5.39911	2.52712	0.73414	1.50614	1.17326	0.879655	1.06564	17.7787	17.1384	14.0289	12.7592	1.68536	3.81775	8.93473	10.3823	0.995497	0.974873	0.770964	0.581273	0	0	0	0	1	0	0.0947963	0.0948
524	117	33	0.186323	22.3786	20.7853	13.6494	5.40164	1.10545	1.55532	1.41079	0.955049	0.774257	31.329	30.0226	24.3872	24.9283	3.67436	9.65161	19.0977	15.6334	0.993099	0.946917	0.621893	0.77891	0	0	1	0	0	0	0.117283	0.1173
525	109	18.75	0.169092	18.4825	20.3253	8.03485	3.10136	0.952005	1.53159	1.10857	0.859127	0.601601	19.9645	19.3124	15.8135	12.3589	3.59304	5.6815	10.9649	13.4634	0.983672	0.955747	0.720559	0.39666	0	0	1	0	0	0	0.179972	0.18
526	119	34.75	0.235153	27.4084	67.7883	18.4325	4.65286	1.20347	3.37771	1.60265	1.16371	0.732854	32.542	31.1362	27.354	23.2639	11.9834	13.0337	16.4504	17.0196	0.929729	0.908169	0.798957	0.681747	0	0	0	1	0	0	0.368244	0.3682
529	105	34	0.26465	29.1262	25.1465	14.1827	4.75507	1.25167	1.40627	1.16175	0.763392	0.611329	30.3803	29.0465	25.1201	24.2804	4.44531	10.0287	16.8117	17.7012	0.989237	0.938506	0.743035	0.684478	0	0	0	0	1	0	0.146322	0.1463
530	118	38	0.245123	29.1977	36.9848	20.1047	7.51196	2.24888	2.29239	1.45058	1.04627	0.93292	40.1903	36.4731	27.8533	22.192	6.53804	14.2162	26.5588	31.8039	0.986679	0.920912	0.301314	0.716317	0	0	1	0	0	0	0.162677	0.1627
531	120	36.5	0.237534	28.7172	30.7551	17.1945	7.57414	1.65844	1.278	0.955722	0.856486	0.810372	37.8965	36.2266	26.4158	29.2684	5.43678	12.1584	26.7786	23.4539	0.989656	0.941998	0.164052	0.598212	0	0	1	0	0	0	0.143464	0.1435
532	110	16	0.136085	14.8831	16.4547	10.55	3.54284	0.929901	1.15994	1.09273	0.926177	0.705701	20.647	18.8751	13.9099	13.5592	2.90881	7.45997	12.5258	13.1508	0.990026	0.918583	0.434855	0.243598	0	0	1	0	0	0	0.140883	0.1409
534	108	14	0.143944	15.8152	16.5755	8.26624	3.31759	0.796787	1.55962	1.287	0.886549	1.14782	16.2305	15.3246	11.0526	11.9937	2.93016	5.84511	11.7295	11.2683	0.983569	0.924402	0.334782	0.342498	0	0	1	0	0	0	0.180535	0.1805
536	110	26.25	0.247973	27.4597	16.9093	8.38601	2.92844	1.00215	2.38319	1.87011	1.17385	0.826005	26.0982	25.5102	23.4491	19.9475	2.98917	5.9298	10.3536	14.1725	0.993419	0.972609	0.897244	0.703708	0	0	0	0	0	1	0.114536	0.1145
537	108	23	0.192554	20.9692	17.4366	10.9917	4.72422	1.48692	1.26833	1.10393	0.876426	0.780527	29.1682	27.5794	20.9508	18.0571	3.08239	7.7723	16.7027	21.0282	0.994401	0.959469	0.603675	0.512463	0	0	0	0	0	1	0.105676	0.1057
538	113	29	0.239671	27.3948	36.0185	16.6979	4.94381	1.56746	1.49124	1.21477	0.780151	0.748489	38.0855	36.3259	32.2214	25.183	6.36723	11.8072	17.479	22.1673	0.985926	0.945702	0.840078	0.474515	0	0	0	1	0	0	0.167182	0.1672
539	121	16.5	0.143856	17.2958	21.7296	9.82313	3.41082	1.09295	1.98545	1.33542	0.973049	0.794732	23.6782	22.7791	18.6167	13.5683	3.84129	6.946	12.0591	15.4566	0.986753	0.952375	0.761849	0.478969	0	0	1	0	0	0	0.162229	0.1622
540	107	17	0.110359	11.7295	18.8166	9.40798	3.02874	0.867281	1.37731	1.08509	0.78433	0.658655	16.2124	15.1108	12.7969	10.5347	3.32634	6.65244	10.7082	12.2652	0.978726	0.897878	0.547536	0.512134	0	0	1	0	0	0	0.205173	0.2052
544	112	21	0.196285	22.4202	60.5569	20.0037	5.71713	1.60116	3.76028	1.91723	1.076	1.04377	26.3279	25.0095	20.7432	18.5952	10.7051	14.1448	20.2131	22.6438	0.913604	0.824696	0.224633	0.570633	0	0	1	0	0	0	0.406606	0.4066
546	109	37.75	0.210939	22.9372	18.1307	10.9198	3.78784	1.36578	1.45332	1.18986	0.953233	0.704843	32.2549	31.4051	28.6676	24.6322	3.20509	7.72147	13.392	19.315	0.995051	0.969304	0.884178	0.620589	0	0	0	0	1	0	0.0993675	0.0994
547	107	22	0.167319	18.1727	26.6622	9.79125	3.28882	1.22495	2.04587	1.37681	1.00029	0.772737	24.8355	24.2923	21.4286	18.1888	4.71326	6.92346	11.6277	17.3234	0.981827	0.958526	0.839974	0.304778	0	0	0	0	0	1	0.189779	0.1898
548	115	23	0.20843	24.0112	24.1742	9.26926	3.60882	1.1423	2.05639	1.46419	1.00244	0.90803	30.9764	29.981	25.2085	20.6533	4.27344	6.55436	12.7591	16.1546	0.990438	0.975811	0.86245	0.623053	0	0	0	0	1	0	0.137958	0.138
549	113	22	0.179737	20.5106	17.9236	10.1452	4.64671	1.37323	1.24496	1.01925	0.737155	0.762489	28.8228	27.9275	23.4203	19.2843	3.16847	7.17374	16.4286	19.4204	0.993939	0.966446	0.7127	0.118183	0	0	1	0	0	0	0.109929	0.1099
550	114	38.5	0.287075	34.2047	24.4223	17.5261	8.15947	2.28526	1.47769	1.28658	0.751597	1.00655	41.8248	40.3375	30.5687	28.6366	4.31729	12.3928	28.8481	32.3185	0.994658	0.951636	0.330763	0.463544	0	0	0	1	0	0	0.103223	0.1032
551	101	27.25	0.230819	23.2893	77.1835	21.5261	5.90096	1.56948	4.24466	2.357	1.27354	0.788606	29.7236	28.5625	24.8855	23.3518	13.6442	15.2213	20.8631	22.1959	0.888417	0.846171	0.545113	0.31073	0	0	0	1	0	0	0.459038	0.459
552	105	30	0.202536	21.7434	39.5018	16.9694	5.71784	1.65207	2.63604	1.61723	0.99944	0.675333	29.812	27.8025	21.7293	18.8231	6.983	11.9992	20.2156	23.3638	0.97218	0.902072	0.3667	0.592384	0	0	1	0	0	0	0.234235	0.2342
553	94	28	0.229105	20.9545	18.5262	11.4831	4.19211	1.03619	1.2605	0.998507	0.920963	0.802605	29.4223	28.3958	25.1607	24.8935	3.275	8.11976	14.8213	14.654	0.993786	0.958245	0.808084	0.808374	0	0	1	0	0	0	0.11131	0.1113
554	120	39	0.254587	31.3985	26.8233	18.2506	8.09023	1.95549	1.16193	0.951399	0.648585	0.685702	44.0457	42.1026	32.7328	32.1175	4.74173	12.9051	28.6033	27.6549	0.994188	0.951866	0.486211	0.508515	0	0	0	0	1	0	0.107655	0.1077
555	108	21	0.267615	30.7085	16.2077	9.32347	3.36189	1.19274	1.41808	1.22263	0.840437	0.687171	28.7218	28.0522	24.1519	19.4504	2.86515	6.59269	11.8861	16.8679	0.995012	0.971992	0.870517	0.497915	0	0	0	0	1	0	0.0997552	0.0998
556	127	10	0.180367	23.3126	34.369	14.9729	4.30023	1.10783	2.04441	1.63259	1.30495	1.14352	23.9523	23.1332	18.118	16.081	6.07564	10.5874	15.2036	15.667	0.967295	0.889121	0.543913	0.22543	0	0	1	0	0	0	0.253656	0.2537
557	113	22	0.154045	17.392	11.3218	5.83077	3.02987	0.722821	1.81083	1.45442	1.09039	0.807164	20.6721	19.9881	16.0936	16.6527	2.00144	4.12298	10.7122	10.2222	0.995302	0.978495	0.746291	0.789423	0	0	1	0	0	0	0.0968181	0.0968
558	129	24	0.193634	24.5342	39.4925	13.5911	3.64249	1.1822	3.88686	2.3269	1.16444	0.869579	26.7139	26.584	25.0855	20.2677	6.98135	9.61036	12.8781	16.7188	0.965247	0.932369	0.858167	0.565279	0	0	0	0	1	0	0.261338	0.2613
559	119	21	0.153024	18.3644	18.917	9.86698	4.14777	1.15475	1.44388	1.11613	0.783163	0.855729	25.5183	24.5389	19.7391	16.6785	3.34408	6.97701	14.6646	16.3306	0.991376	0.958728	0.669382	0.203168	0	0	0	0	1	0	0.131046	0.131
560	91	11	0.107138	9.83914	27.1954	8.88653	2.56401	0.710017	2.28513	1.60977	1.01675	0.725994	12.7762	12.1561	10.696	8.63814	4.80751	6.28372	9.06514	10.0412	0.926503	0.856033	0.530757	0.509834	0	0	0	1	0	0	0.376286	0.3763
561	113	19	0.147033	16.3965	22.5987	11.7659	3.77462	1.07586	1.20286	0.979553	0.803041	0.87056	22.6146	21.2675	16.9372	12.5245	3.99493	8.31977	13.3453	15.2149	0.984273	0.920307	0.615768	0.567788	0	0	0	0	0	1	0.176652	0.1767
563	107	17.5	0.167139	17.7184	20.7533	12.359	3.74319	0.973291	1.43434	1.32972	0.776026	0.896	23.7144	22.2037	17.7556	15.3535	3.6687	8.73916	13.2342	13.7644	0.987961	0.919286	0.666671	0.443046	0	0	0	0	0	1	0.154703	0.1547
564	104	26	0.237242	25.4942	57.6983	21.0342	5.49946	1.47967	3.03347	1.73992	0.977783	0.821721	30.5876	28.5015	24.2548	19.1305	10.1997	14.8735	19.4435	20.9257	0.942765	0.853038	0.597812	0.405235	0	0	0	0	0	1	0.333459	0.3335
565	115	22	0.195008	21.972	35.1328	16.7326	5.954	1.47653	1.78391	1.17424	0.794102	0.800282	30.4307	28.6869	22.0251	21.4709	6.21066	11.8318	21.0506	20.8813	0.978952	0.910983	0.294171	0.23274	0	0	1	0	0	0	0.204092	0.2041
566	96	23	0.325022	30.3567	25.5818	12.9645	4.10126	1.45846	2.02867	1.53997	0.88233	0.730937	28.8486	26.2035	23.3432	16.5244	4.52226	9.16728	14.5002	20.6257	0.987637	0.936806	0.783675	0.598457	0	0	0	0	1	0	0.156758	0.1568
567	104	17.75	0.146475	15.3121	58.4	16.2293	3.98839	0.968406	3.73829	2.27824	1.2221	0.978788	18.9629	18.0399	15.6385	13.5069	10.3238	11.4758	14.1011	13.6953	0.838813	0.771578	0.432388	0.165325	0	0	0	0	0	1	0.54442	0.5444
568	102	28	0.241466	24.8619	16.4092	10.6242	4.18224	0.836328	1.36287	1.48498	1.07184	0.862308	34.8084	32.928	26.6735	26.227	2.90076	7.51244	14.7865	11.8275	0.996522	0.973627	0.832283	0.892542	0	0	0	1	0	0	0.083335	0.0833
569	105	25	0.294577	32.3331	37.5557	14.9444	6.36206	1.98676	2.57857	1.40976	1.52122	1.2307	45.0716	43.8598	37.1045	23.9717	6.63898	10.5673	22.4933	28.0971	0.989092	0.970542	0.795301	0.521627	0	0	1	0	0	0	0.147299	0.1473
570	102	13	0.168246	17.4426	22.946	12.7149	3.92	1.20504	1.52628	1.32085	0.920238	0.859996	24.3315	22.7514	18.5108	14.8287	4.05632	8.99079	13.8593	17.0418	0.986006	0.918606	0.662894	0.492818	0	0	1	0	0	0	0.16671	0.1667
571	112	24	0.173842	19.2707	16.011	8.93283	3.3474	1.10068	0.962518	1.16064	1.0718	0.694086	26.9746	25.8718	22.4505	18.3702	2.83037	6.31646	11.8349	15.566	0.99448	0.969739	0.84977	0.531037	0	0	0	0	1	0	0.104927	0.1049
572	114	28.25	0.206787	23.756	31.6765	16.4314	6.07209	1.48196	1.85677	1.24951	0.850503	0.732536	30.5282	29.7087	22.4937	21.7462	5.59966	11.6188	21.4681	20.9581	0.983034	0.920352	0.298521	0.26677	0	0	1	0	0	0	0.183426	0.1834
573	117	32	0.212528	24.3416	24.7753	11.2484	3.89315	0.875015	1.59548	1.12724	0.766012	0.736204	33.5418	32.6302	29.2979	26.5248	4.3797	7.95381	13.7644	12.3746	0.991439	0.969837	0.882769	0.884506	0	0	0	0	1	0	0.130574	0.1306
574	105	21	0.197761	21.2534	19.4881	11.9802	4.97049	1.46048	1.30395	1.13045	0.852939	0.858312	29.8222	28.6671	23.3263	20.5973	3.44504	8.47125	17.5733	20.6543	0.993305	0.955341	0.657596	0.0742431	0	0	0	1	0	0	0.115519	0.1155
575	116	13	0.137297	15.6902	25.1524	13.247	3.50675	1.06547	1.54262	1.46934	1.05255	0.973773	21.666	19.858	16.3614	12.9337	4.44636	9.36704	12.3982	15.068	0.978715	0.881758	0.652516	0.51305	0	0	0	1	0	0	0.205223	0.2052
576	102	12	0.13381	13.687	15.6057	11.0252	2.84308	0.772749	1.57813	1.4553	1.04228	1.08417	19.1015	17.1788	14.539	12.0652	2.75872	7.79601	10.0518	10.9283	0.989516	0.891096	0.722503	0.423758	0	0	1	0	0	0	0.144424	0.1444
578	123	36	0.241728	30.6506	41.3431	18.99	6.44547	1.57905	2.138	1.34416	0.925609	0.72036	40.3753	38.8533	32.6458	30.3924	7.3085	13.428	22.7882	22.3311	0.98348	0.938379	0.716056	0.678329	0	0	0	0	1	0	0.181014	0.181
579	106	26	0.196055	21.1581	43.1503	14.9036	4.82837	1.06082	3.08317	1.64295	0.94234	0.832564	25.0053	23.8473	18.5837	18.7376	7.62798	10.5384	17.0709	15.0023	0.952335	0.897058	0.395198	0.599128	0	0	1	0	0	0	0.305054	0.3051
580	108.5	43	0.270255	31.0777	31.7161	18.273	7.03414	2.20516	1.23666	1.0896	0.713887	0.758872	39.9227	37.8273	29.9214	23.5645	5.60667	12.921	24.8694	31.1857	0.990089	0.939854	0.556036	0.655013	0	0	0	1	0	0	0.140438	0.1404
581	118	46.25	0.268469	32.0845	45.5763	16.8325	7.39549	2.10341	3.13305	1.55017	0.947145	0.822578	44.0372	42.0956	33.4795	28.3333	8.05683	11.9023	26.147	29.7468	0.983121	0.959195	0.624549	0.304592	0	0	0	0	0	1	0.182955	0.183
582	114	18	0.135011	15.2971	19.6889	10.8996	3.78948	1.00247	1.50056	1.24848	0.840485	0.596066	21.2177	19.7747	16.665	13.6492	3.48053	7.70721	13.3978	14.1771	0.986454	0.92092	0.594697	0.270351	0	0	1	0	0	0	0.164039	0.164
583	120	17	0.153548	17.9736	25.1788	14.7878	4.26652	1.15666	1.73366	1.43226	0.959366	0.986918	24.9932	22.9745	18.5018	15.023	4.45103	10.4565	15.0844	16.3576	0.984014	0.890422	0.579045	0.39563	0	0	1	0	0	0	0.17809	0.1781
584	125	31	0.2187	27.5082	18.2956	11.0219	4.56154	1.51739	1.26335	1.00667	0.863286	0.796207	38.682	37.8297	33.4396	29.7602	3.23424	7.79363	16.1275	21.4591	0.996498	0.978548	0.876014	0.692865	0	0	0	0	1	0	0.0836111	0.0836
585	113	38	0.209069	23.9661	29.9523	13.8421	5.26901	1.99343	2.11638	1.42014	0.952313	0.679928	33.4018	32.222	27.8267	16.5432	5.29487	9.78781	18.6288	28.1914	0.987356	0.952748	0.742852	0.809718	0	0	1	0	0	0	0.15852	0.1585
586	101	20	0.17696	17.7975	24.9169	14.0719	5.09216	1.1384	1.14933	1.03246	0.974438	0.774289	24.7175	22.8597	15.6784	18.3948	4.40473	9.95032	18.0035	16.0993	0.983994	0.900296	0.491547	0.483741	0	0	1	0	0	0	0.178203	0.1782
587	106	24.75	0.197469	20.7621	26.2277	15.0426	5.78104	1.48106	1.14157	0.808859	0.658955	0.675884	28.7764	26.6737	19.1734	19.2527	4.63644	10.6367	20.4391	20.9454	0.986935	0.91705	0.346427	0.393822	0	0	0	0	0	1	0.16112	0.1611
588	99	12	0.184417	18.0897	16.544	7.56599	2.47976	0.627465	1.37568	1.20857	0.932849	0.780486	18.0298	16.9988	12.9053	12.3514	2.92459	5.34996	8.76729	8.8737	0.986757	0.949183	0.733809	0.695591	0	0	0	1	0	0	0.162208	0.1622
590	138	32	0.165868	22.7287	18.2902	11.0273	4.80892	1.36787	1.56205	1.29904	0.929564	0.851424	30.9579	29.5139	23.9044	21.6924	3.23328	7.79749	17.0021	19.3446	0.994531	0.964469	0.702934	0.452495	0	0	0	0	0	1	0.104441	0.1044
591	125	29.25	0.20713	25.9608	31.3346	12.6342	4.62881	1.55051	1.72541	1.25729	0.923083	0.636574	35.9885	34.9806	29.9041	23.2974	5.53923	8.93374	16.3653	21.9275	0.988084	0.966838	0.836963	0.337858	0	0	0	0	1	0	0.153917	0.1539
592	101	10	0.23275	23.506	68.478	20.6542	4.69316	1.32638	5.09144	3.03946	1.75172	1.88496	23.5045	23.6364	20.5335	20.0541	12.1053	14.6047	16.5928	18.7579	0.857178	0.786264	0.589064	0.35369	0	0	0	1	0	0	0.515021	0.515
594	101	19	0.217709	23.2864	35.6303	13.5482	5.10854	1.67519	2.20656	1.46632	1.11889	1.09486	32.0472	30.9244	27.0386	21.2946	6.2986	9.58003	18.0614	23.6908	0.980496	0.950805	0.744172	0.43825	0	0	1	0	0	0	0.196541	0.1965
595	126	35	0.226466	28.2832	45.9051	21.0022	5.77212	1.8098	1.96333	1.20347	0.80531	0.741281	38.7532	36.3416	31.7048	26.7232	8.11494	14.8508	20.4075	25.5945	0.97783	0.912694	0.765302	0.287559	0	0	0	0	1	0	0.209401	0.2094
597	136	35	0.190438	25.6808	16.1923	9.31381	4.99826	1.48889	1.1953	0.899437	0.867566	0.719526	36.1255	35.479	30.1652	26.6065	2.86243	6.58586	17.6715	21.056	0.996856	0.98262	0.810438	0.611315	0	0	0	0	0	1	0.0792358	0.0792
599	102	20	0.186455	19.7113	34.3225	10.8291	3.62224	0.977678	3.16843	1.68834	0.880086	0.987473	20.7264	19.9917	16.5712	13.7866	6.06742	7.65734	12.8066	13.8265	0.956193	0.923738	0.634627	0.0758248	0	0	1	0	0	0	0.292739	0.2927
600	113	27	0.241448	29.2842	20.9726	12.6021	5.2392	1.93615	1.42704	1.19312	0.898318	0.824884	41.1945	40.217	36.0734	26.8661	3.70747	8.91105	18.5234	27.3814	0.995942	0.975144	0.858095	0.193081	0	0	1	0	0	0	0.089999	0.09
601	108	24	0.183122	20.4929	46.5358	15.9774	5.72793	1.17246	2.67067	1.40051	0.936152	0.942799	27.812	26.187	20.2738	22.1826	8.22644	11.2977	20.2513	16.5811	0.955254	0.902149	0.0471106	0.664283	0	0	1	0	0	0	0.295787	0.2958
602	142	25	0.165747	22.6876	39.5045	14.5528	3.72607	1.13333	3.27687	1.94125	1.00272	1.04516	29.6889	27.6554	26.0711	21.073	6.98347	10.2904	13.1737	16.0277	0.971942	0.928195	0.862945	0.649245	0	0	1	0	0	0	0.235222	0.2352
603	117	21	0.215206	24.4854	23.5358	10.7225	3.35732	0.959013	1.07809	1.10722	0.910867	0.7792	31.0269	29.9559	26.796	22.6699	4.16058	7.58198	11.8699	13.5625	0.990968	0.967439	0.896535	0.801303	0	0	0	0	1	0	0.134096	0.1341
604	108.5	27	0.191553	20.315	31.8339	12.3661	4.22264	1.1959	1.93092	1.36903	0.888346	0.880726	27.1	25.7084	21.1646	19.4298	5.62749	8.74415	14.9293	16.9126	0.978202	0.940379	0.708822	0.492261	0	0	0	0	0	1	0.207657	0.2077
605	119	31	0.185745	22.154	27.6569	12.9974	4.60269	1.23976	1.60148	1.16059	0.756761	0.65863	30.8592	29.4057	24.111	21.9082	4.88909	9.19053	16.273	17.5329	0.98737	0.949904	0.737894	0.599614	0	0	0	0	1	0	0.158432	0.1584
606	102	17.75	0.164788	17.2877	15.8927	10.0189	3.53699	1.27002	1.41849	1.22189	0.970017	0.896459	24.2841	23.3332	20.8398	16.5241	2.80946	7.08441	12.5051	17.9608	0.993285	0.952793	0.799954	0.391892	0	0	0	0	1	0	0.115691	0.1157
607	112	40.75	0.218411	24.5503	52.135	19.8517	4.69803	1.4958	3.33916	2.29733	1.08339	0.699086	32.9739	31.0153	27.6585	21.2868	9.21625	14.0373	16.61	21.1538	0.960145	0.891717	0.799594	0.111635	0	0	0	1	0	0	0.279502	0.2795
610	106	35	0.211694	23.1868	22.7045	13.7595	6.24489	1.63701	1.15429	0.965859	0.773786	0.789763	32.553	31.3178	24.2139	23.7917	4.01363	9.7294	22.079	23.1509	0.99237	0.950519	0.410562	0.230531	0	0	1	0	0	0	0.123295	0.1233
611	103	43.5	0.252542	27.1097	36.9327	18.8276	7.21008	1.99376	1.5183	1.10441	0.826766	0.666449	37.5776	35.7009	27.6517	25.2038	6.52884	13.3132	25.4915	28.196	0.984791	0.927868	0.387481	0.44831	0	0	0	0	0	1	0.173743	0.1737
612	122	42	0.212207	24.6636	17.6393	8.7359	4.21023	1.25659	1.086	1.058	0.98989	0.677871	34.6523	33.8725	30.014	23.8184	3.11822	6.17721	14.8854	17.7709	0.995943	0.983231	0.868352	0.665836	0	0	0	0	0	1	0.0899858	0.09
613	113	22	0.182124	20.6825	55.4179	21.3699	5.62267	1.25713	2.56067	1.618	0.906257	0.961094	26.9146	24.4087	19.1699	19.6813	9.7966	15.1108	19.8791	17.7785	0.931404	0.785333	0.264733	0.428968	0	0	1	0	0	0	0.363988	0.364
614	111	23	0.139722	15.4112	23.2456	10.0558	3.35616	0.863579	1.75419	1.18077	0.849548	0.756683	21.341	20.2474	17.7262	16.0481	4.10929	7.11055	11.8658	12.2129	0.981287	0.936306	0.742906	0.648732	0	0	0	0	1	0	0.192553	0.1926
615	109	26	0.192706	21.2437	26.8466	13.7807	3.71789	0.969532	1.75293	1.18401	0.779731	0.849049	29.5256	27.8936	24.312	21.5954	4.74585	9.74443	13.1447	13.7113	0.986997	0.936995	0.841236	0.77258	0	0	1	0	0	0	0.160737	0.1607
616	105	23	0.191609	20.6349	16.8721	8.80351	3.71531	1.26151	1.21614	0.980568	0.787415	0.596609	23.0673	22.2169	18.9018	13.2476	2.9826	6.22502	13.1356	17.8405	0.991605	0.959944	0.719069	0.669779	0	0	1	0	0	0	0.1293	0.1293
617	110	27	0.240877	27.7926	20.4526	12.6009	4.22324	1.41425	1.18487	1.1984	0.955744	0.593492	33.5683	32.2346	27.7987	20.9584	3.61554	8.91021	14.9314	20.0005	0.994183	0.961038	0.843502	0.298858	0	0	0	0	1	0	0.107707	0.1077
618	139	58	0.266786	37.3483	24.7156	14.8608	6.31936	2.00635	1.30034	0.997953	0.72785	0.612739	52.4267	51.2151	44.3311	37.1049	4.36915	10.5082	22.3423	28.3741	0.996521	0.978725	0.863711	0.644388	0	0	0	0	0	1	0.0833382	0.0833
619	111	29	0.18271	20.5332	20.3263	11.2007	4.07143	1.35927	1.27503	1.15	0.882796	0.777615	28.6314	27.3747	23.2285	17.781	3.59322	7.92006	14.3947	19.223	0.992094	0.957232	0.78484	0.379999	0	0	1	0	0	0	0.125499	0.1255
620	102	30	0.271759	29.219	63.5014	26.3136	5.92363	1.59885	2.56353	1.46261	1.12252	0.855195	37.6983	34.1871	31.8303	28.5941	11.2256	18.6065	20.9432	22.6112	0.954637	0.838919	0.75305	0.612121	0	0	1	0	0	0	0.297774	0.2978
621	108	23	0.17856	19.7701	39.3976	13.7706	4.75147	1.47364	3.0311	1.77614	1.09065	0.739141	26.8884	25.4249	19.0765	14.6933	6.96457	9.7373	16.799	20.8404	0.965873	0.923756	0.473834	0.70917	0	0	1	0	0	0	0.259017	0.259
622	122	24	0.170648	19.9163	22.0259	10.9803	4.00357	1.01757	1.53092	1.19469	0.956511	0.813042	27.8742	26.9625	23.4163	21.7356	3.89367	7.76423	14.1548	14.3906	0.990196	0.957641	0.796618	0.749435	0	0	0	0	1	0	0.139687	0.1397
625	154	34.5	0.225555	32.7989	32.4987	14.6335	6.73238	1.83885	1.65457	1.08389	0.890176	0.812053	45.9346	44.838	36.2535	29.3177	5.74502	10.3475	23.8025	26.0053	0.992148	0.973007	0.754275	0.461734	0	0	0	1	0	0	0.125069	0.1251
627	114	21	0.141486	15.9475	18.646	10.7233	4.1052	1.07267	1.1238	0.960373	0.756128	0.769124	22.2676	21.021	16.7812	14.9962	3.29617	7.58254	14.5141	15.1698	0.988983	0.932677	0.501944	0.150859	0	0	1	0	0	0	0.148026	0.148
628	105	35	0.252825	27.968	33.5822	16.8367	7.40488	1.76743	1.80473	1.07477	0.719214	0.799366	37.6313	35.9755	25.697	26.0498	5.93654	11.9054	26.1802	24.9952	0.987478	0.943655	0.191249	0.281655	0	0	1	0	0	0	0.157755	0.1578
629	104	20	0.21531	23.0492	35.1012	19.5898	4.93272	1.39914	1.86091	1.5217	1.10141	0.91306	31.8894	28.7928	24.3629	18.6764	6.20508	13.8521	17.4398	19.7868	0.980886	0.876669	0.698272	0.330285	0	0	1	0	0	0	0.194581	0.1946
630	112	21	0.228904	25.7945	24.4117	10.0346	3.55756	1.2899	1.62866	1.17147	0.867109	0.846685	30.6392	29.7814	25.7396	22.2953	4.31542	7.09553	12.5779	18.2419	0.990031	0.971203	0.872475	0.574942	0	0	1	0	0	0	0.140846	0.1408
631	108	45	0.27928	31.263	63.057	20.9938	6.41895	2.16414	2.79424	1.44715	0.831231	0.758232	42.1593	40.9392	36.4864	28.7077	11.147	14.8449	22.6944	30.6055	0.964412	0.931942	0.783021	0.346657	0	0	0	1	0	0	0.264402	0.2644
632	117	29	0.211495	25.3936	24.0105	13.4759	5.4502	1.50899	1.42641	1.17407	0.821855	0.714798	32.5041	30.8126	25.1556	22.6216	4.2445	9.5289	19.2694	21.3403	0.991437	0.95098	0.642832	0.331772	0	0	1	0	0	0	0.130583	0.1306
633	116	27	0.145408	16.8615	14.331	8.43058	2.5439	0.796172	1.42159	1.22771	0.927028	0.771555	23.4875	22.4074	20.583	18.4517	2.53338	5.96132	8.99403	11.2596	0.994166	0.963961	0.899479	0.792232	0	0	1	0	0	0	0.107861	0.1079
634	108	30	0.1949	21.1387	30.2277	9.11479	3.29829	1.76332	2.96648	1.56194	0.84738	0.727058	27.9884	27.5174	24.4159	14.15	5.34356	6.44513	11.6612	24.9372	0.981606	0.972184	0.878574	0.823425	0	0	0	1	0	0	0.19092	0.1909
635	118	13	0.125377	14.8464	21.2444	9.63394	2.94214	0.881983	1.46804	1.2267	0.934133	0.83294	16.7514	15.6526	13.0056	11.3773	3.75552	6.81222	10.402	12.4731	0.974545	0.900328	0.600251	0.409867	0	0	0	0	1	0	0.224191	0.2242
636	99	25	0.307322	32.5593	40.4448	22.6056	6.46534	1.83112	2.57554	1.88619	1.30253	1.00646	38.575	35.0375	30.5259	21.4161	7.1497	15.9846	22.8584	25.8959	0.982673	0.88987	0.662772	0.562188	0	0	1	0	0	0	0.185346	0.1853
637	108	19	0.203143	22.3675	40.3555	17.1318	4.88385	1.15918	2.22673	1.65607	1.21028	1.26972	29.8008	24.7958	20.485	20.5465	7.13392	12.114	17.267	16.3933	0.970924	0.872535	0.538055	0.602839	0	0	0	1	0	0	0.239387	0.2394
638	114	42	0.300901	34.6984	52.1002	27.2048	8.66674	2.26674	1.80308	1.20694	0.865088	0.816772	46.9479	43.5784	35.8675	35.347	9.21009	19.2367	30.6415	32.0566	0.980569	0.897297	0.519785	0.421323	0	0	1	0	0	0	0.196177	0.1962
639	117	25	0.156584	18.2551	18.3886	10.4888	4.24983	1.0512	1.15721	0.963333	0.681163	0.769975	25.4517	24.3959	20.3821	20.5819	3.25067	7.41669	15.0254	14.8662	0.99181	0.952668	0.675687	0.691584	0	0	1	0	0	0	0.127719	0.1277
640	114	20	0.169883	19.4092	20.909	13.8963	5.36677	1.35965	1.81482	1.58902	1.02555	0.71444	27.1728	25.5655	18.6771	18.879	3.69623	9.82618	18.9744	19.2284	0.990705	0.923186	0.176322	0.189773	0	0	1	0	0	0	0.136026	0.136
641	111	11	0.186582	21.2142	12.5342	5.1789	1.59293	0.648543	2.72724	2.09761	1.18609	0.86509	15.9803	15.3042	12.4958	9.3865	2.21575	3.66203	5.63185	9.17178	0.990341	0.97095	0.892675	0.212666	0	0	1	0	0	0	0.138655	0.1387
642	108	49	0.295761	33.4539	41.0589	26.697	8.24445	2.55891	1.28912	1.04859	0.695018	0.662692	46.6269	42.8414	35.8752	27.7361	7.25825	18.8776	29.1485	36.1885	0.98781	0.897684	0.582965	0.642323	0	0	0	1	0	0	0.155667	0.1557
643	107	23.75	0.185411	19.8632	57.9612	17.3127	4.47636	1.07046	3.10649	2.03927	1.23693	0.913248	26.035	24.8065	20.706	17.1458	10.2462	12.2419	15.8263	15.1386	0.919301	0.869748	0.64482	0.469503	0	0	0	0	0	1	0.393555	0.3936
644	111	35.75	0.227918	25.7332	33.3461	18.2266	5.94039	1.66623	1.77705	1.36128	0.892226	0.78373	35.2166	31.3923	26.1455	23.9165	5.89481	12.8882	21.0025	23.5641	0.985891	0.911837	0.595586	0.171031	0	0	1	0	0	0	0.167387	0.1674
645	105	36.25	0.238731	25.6238	48.1922	22.0764	8.0593	1.84714	2.2735	1.20793	0.679045	0.830419	35.1901	32.6132	22.2683	25.2463	8.51926	15.6103	28.4939	26.1225	0.970253	0.878005	0.623891	0.256821	0	0	1	0	0	0	0.242092	0.2421
646	116	33	0.223192	26.2196	31.4898	19.202	5.65991	1.67243	1.57445	1.22807	0.828705	0.762077	36.3031	33.8337	28.9488	23.0079	5.56666	13.5778	20.0108	23.6518	0.988174	0.915942	0.722617	0.231754	0	0	0	0	1	0	0.153338	0.1533
647	112	14	0.127605	14.4516	16.9631	11.1851	3.86447	0.766815	1.5074	1.30731	1.01666	0.846792	20.1388	18.6662	14.1778	14.5645	2.99867	7.90907	13.663	10.8444	0.988852	0.905797	0.267032	0.667536	0	0	1	0	0	0	0.1489	0.1489
648	111	16	0.133147	14.591	19.7688	9.02922	3.32881	1.01568	1.36605	1.10944	0.836869	0.777349	18.8639	17.8295	13.7589	11.2071	3.49467	6.38463	11.7691	14.3639	0.98269	0.933686	0.518002	0.625496	0	0	0	0	0	1	0.185257	0.1853
649	109	22	0.169948	18.5559	21.0739	12.0091	3.01346	1.05743	1.51254	1.26625	1.03429	0.705449	25.9621	24.7388	23.5899	19.3107	3.72537	8.49173	10.6542	14.9544	0.989651	0.939242	0.8922	0.632687	0	0	1	0	0	0	0.143493	0.1435
650	106	17	0.13858	14.7142	22.1373	10.2134	4.12378	1.03431	1.91439	1.31098	1.09082	1.02249	20.3649	19.4002	14.8249	14.7041	3.91335	7.22195	14.5798	14.6274	0.981363	0.928128	0.1811	0.102002	0	0	1	0	0	0	0.192162	0.1922
651	110	26	0.179818	20.3634	34.4174	12.7642	3.89379	1.51888	3.07724	1.66059	1.03882	0.800732	27.3392	26.2134	22.8843	17.1455	6.08419	9.02566	13.7666	21.4803	0.974922	0.938854	0.798816	0.602395	0	0	1	0	0	0	0.222545	0.2225
652	103.5	19	0.201182	21.7059	33.9534	14.6194	4.3313	1.35915	1.81913	1.29812	1.00784	1.0582	28.7599	25.6544	21.0422	18.4728	6.00218	10.3375	15.3135	19.2213	0.97798	0.915221	0.685843	0.276345	0	0	0	1	0	0	0.208699	0.2087
653	113.5	26	0.225596	25.3874	19.4544	9.35131	2.7217	0.856663	1.17735	1.00946	0.852127	0.640552	35.4279	34.0231	28.643	22.7914	3.43908	6.61237	9.62265	12.115	0.995277	0.980932	0.941879	0.84702	0	0	0	1	0	0	0.0970726	0.0971
659	114	14	0.144514	16.3448	40.0257	10.7883	2.74794	0.834798	3.51174	2.19205	1.54577	0.804066	15.2729	14.1596	13.0334	10.0892	7.07561	7.62846	9.71542	11.8058	0.886213	0.842467	0.666588	0.519291	0	0	0	1	0	0	0.463278	0.4633
660	111	29.25	0.21195	22.2987	16.0768	10.1537	3.51905	1.27843	1.33144	1.12218	0.765761	0.794064	31.2693	30.3348	27.4862	19.8482	2.84201	7.17976	12.4417	18.0797	0.995861	0.971587	0.891687	0.412623	0	0	0	0	0	1	0.0908881	0.0909
661	109	29	0.182256	19.925	24.8446	13.535	4.0941	1.14562	1.51404	1.22975	0.962786	0.71606	26.0344	24.188	20.9632	19.339	4.39195	9.57066	14.4748	16.2015	0.985668	0.918389	0.723345	0.546029	0	0	1	0	0	0	0.168698	0.1687
662	109	22	0.168013	18.6776	25.6152	15.318	4.59637	1.19653	1.35681	1.01431	0.797846	0.751052	25.9895	23.8875	19.8747	17.6417	4.52817	10.8315	16.2506	16.9214	0.984705	0.891288	0.57571	0.282818	0	0	1	0	0	0	0.174231	0.1742
663	115	21	0.177368	19.7035	30.8636	12.4186	4.34998	0.888241	1.97089	1.21962	0.94229	0.822853	26.0925	24.9683	19.328	21.5643	5.45596	8.78128	15.3795	12.5616	0.977894	0.936114	0.605677	0.812816	0	0	1	0	0	0	0.209101	0.2091
664	106	26	0.201088	20.9061	22.539	10.7149	2.94084	1.1149	0.973564	0.990409	0.745295	0.642805	25.166	24.3697	22.2022	16.062	3.98437	7.57661	10.3974	15.7671	0.987387	0.950442	0.883566	0.190761	0	0	0	1	0	0	0.158324	0.1583
665	103	24.75	0.200909	21.7492	17.2463	11.4959	5.10536	1.31504	1.17481	1.19265	0.896525	0.955459	30.3693	28.5635	20.1278	20.3093	3.04874	8.12879	18.0502	18.5975	0.994948	0.95865	0.442482	0.401827	0	0	0	0	1	0	0.100389	0.1004
667	123	23	0.168617	19.9285	16.5119	9.02533	3.63944	1.15846	1.144	1.00983	0.785752	0.86051	24.8646	24.0786	20.4894	16.2075	2.91893	6.38187	12.8674	16.383	0.993086	0.964237	0.778213	0.146012	0	0	1	0	0	0	0.117393	0.1174
668	116	48.75	0.271119	33.6103	25.3405	13.9927	5.41602	1.71524	1.90483	1.43504	0.9812	0.782646	44.3114	43.2312	38.953	35.2351	4.47961	9.89431	19.1485	24.2571	0.994877	0.973457	0.870832	0.725297	0	0	0	0	0	1	0.101094	0.1011
669	104	24.75	0.200455	21.8184	26.6987	15.6559	5.28967	1.22266	1.51284	1.31232	0.838707	0.733789	30.4506	28.5943	23.0308	23.4653	4.7197	11.0704	18.7018	17.2911	0.987915	0.922015	0.583607	0.676025	0	0	1	0	0	0	0.154995	0.155
670	104.5	28	0.214872	23.1117	25.2648	15.724	5.31652	1.38638	1.31837	1.02403	0.830292	0.794945	32.2782	30.4128	24.252	22.7341	4.46624	11.1185	18.7967	19.6064	0.990381	0.930777	0.631889	0.506191	0	0	1	0	0	0	0.138367	0.1384
671	104	44	0.289922	32.4377	22.6317	13.9179	7.55644	2.2578	1.43934	1.24632	0.853886	0.946511	45.4877	44.3519	34.3297	32.218	4.00075	9.84143	26.7161	31.9301	0.996125	0.975071	0.627992	0.13339	0	0	0	1	0	0	0.0879523	0.088
672	113	15.5	0.169081	19.483	32.5882	12.0678	3.95508	1.33972	2.05992	1.37656	0.973389	0.892012	25.7647	24.5764	20.1498	16.7012	5.76083	8.53321	13.9833	18.9465	0.974682	0.937787	0.720005	0.4722	0	0	1	0	0	0	0.223594	0.2236
673	107	23	0.169992	18.0396	19.5223	9.44101	2.88847	1.14139	1.37101	1.12628	0.887888	0.743752	24.4047	23.4504	20.4563	14.8522	3.45109	6.6758	10.2123	16.1417	0.989951	0.958623	0.866472	0.391647	0	0	1	0	0	0	0.141411	0.1414
674	138	64	0.337765	47.6318	31.023	22.0576	9.11312	2.51483	1.34774	1.25385	0.908269	0.878854	65.817	63.9542	57.3235	50.7815	5.48414	15.5971	32.2198	35.565	0.996523	0.969806	0.82709	0.713796	0	0	0	0	0	1	0.083324	0.0833
675	115	17	0.144793	16.7325	19.0165	9.18321	3.86746	0.950589	1.28293	1.18042	1.03926	0.907533	23.1346	21.9019	16.3343	16.4129	3.36167	6.49351	13.6736	13.4434	0.989386	0.955039	0.547044	0.573691	0	0	1	0	0	0	0.145309	0.1453
676	109	17	0.145751	16.0882	23.7611	9.26672	3.54874	0.949835	1.67143	1.13729	0.984968	0.802271	22.257	20.6311	15.0041	14.5711	4.20042	6.55256	12.5467	13.4327	0.98203	0.948223	0.548399	0.387497	0	0	0	0	0	1	0.188723	0.1887
677	118	24	0.217126	25.2786	17.8448	10.282	5.19926	1.04918	1.58649	1.3621	1.10654	0.995492	35.5505	34.7649	27.4659	25.5001	3.15455	7.27047	18.3822	14.8376	0.996055	0.977887	0.743016	0.813286	0	0	1	0	0	0	0.0887343	0.0887
678	117	33	0.229324	27.1459	18.9801	13.1572	6.67955	1.39453	1.32312	1.11631	0.813065	0.698472	38.0991	36.703	28.595	28.8044	3.35524	9.30352	23.6158	19.7217	0.996115	0.96734	0.56386	0.728847	0	0	0	0	1	0	0.088066	0.0881
680	118	25.5	0.344453	44.6998	29.8036	14.0085	5.03974	1.61276	1.60579	1.19742	0.845579	0.784078	30.0727	28.6267	23.2518	18.188	5.26858	9.9055	17.8182	22.8078	0.984534	0.938226	0.642467	0.603391	0	0	1	0	0	0	0.175195	0.1752
681	106	16	0.226764	23.7999	21.6321	12.3887	4.29448	1.01535	1.40451	1.08029	0.861293	0.86644	21.5769	19.7801	13.6469	14.7949	3.82406	8.76012	15.1833	14.3592	0.98417	0.896583	0.438337	0.240903	0	0	1	0	0	0	0.177229	0.1772
682	138	33	0.206785	28.1621	46.9959	20.1344	5.24747	1.67066	2.58022	1.55709	0.915201	0.681837	38.8402	36.7076	33.5296	28.6353	8.30778	14.2372	18.5526	23.6268	0.976856	0.921721	0.832968	0.564998	0	0	0	0	0	1	0.213896	0.2139
683	128.5	45	0.240482	31.4998	32.3025	20.5807	8.83598	1.8143	1.39537	1.2138	0.766076	0.689648	44.08	41.8127	30.0285	31.5586	5.71034	14.5527	31.2399	25.6581	0.991574	0.937478	0.275774	0.58222	0	0	1	0	0	0	0.129545	0.1295
684	123	35.25	0.248578	29.5628	39.151	15.5212	5.97777	1.74196	2.49531	1.53419	0.958301	0.709184	36.8487	35.4781	28.3454	24.3163	6.92098	10.9752	21.1346	24.635	0.982203	0.950948	0.666383	0.160313	0	0	1	0	0	0	0.187821	0.1878
685	128	46	0.206	25.9552	17.8599	11.8682	4.48034	1.3451	1.4283	1.23202	0.873465	0.721168	36.5333	35.5563	32.2521	31.4218	3.15722	8.39208	15.8404	19.0226	0.996259	0.971748	0.871079	0.795926	0	0	1	0	0	0	0.0864203	0.0864
686	107	17.5	0.153604	16.0986	21.0801	10.3995	3.23566	1.03877	1.13385	1.06843	0.899217	0.997818	22.1778	20.7819	17.3109	14.8309	3.72647	7.35358	11.4398	14.6904	0.985782	0.935304	0.750525	0.137315	0	0	0	0	1	0	0.168027	0.168
688	111	29	0.228922	27.2405	18.0874	11.9608	5.03629	1.81615	1.20838	1.22918	0.808984	0.741121	32.4495	31.3381	26.0522	20.6764	3.19743	8.45758	17.806	25.6843	0.995134	0.962893	0.729977	0.593247	0	0	1	0	0	0	0.0985354	0.0985
690	111	35	0.206574	23.876	51.939	16.812	4.80796	1.40831	2.90493	1.65955	1.17438	0.894219	32.3491	31.3399	28.6414	25.9563	9.18161	11.8878	16.9987	19.9165	0.958875	0.925266	0.804833	0.641281	0	0	1	0	0	0	0.283829	0.2838
691	109	33	0.240076	26.1578	54.3061	19.5976	6.74219	1.62464	2.54324	1.34863	0.906051	0.829895	34.2873	32.447	26.0811	25.0941	9.60004	13.8576	23.8372	22.9759	0.960003	0.904212	0.405794	0.402114	0	0	1	0	0	0	0.279988	0.28
692	109	28	0.260511	27.5749	62.5221	24.6447	6.43236	1.64231	2.31181	1.37037	1.0396	0.910867	37.2711	34.6975	31.8239	31.0908	11.0524	17.4264	22.7418	23.2258	0.95502	0.864729	0.699517	0.664788	0	0	0	0	0	1	0.296542	0.2965
694	121	27	0.223693	25.6486	16.6156	8.90153	3.02885	1.59354	1.51615	1.43481	1.16583	0.847312	30.3466	29.6783	27.7502	16.47	2.93724	6.29433	10.7086	22.5361	0.995305	0.977251	0.922544	0.68256	0	0	0	1	0	0	0.0967899	0.0968
695	115	35.5	0.244458	28.3646	39.5446	21.669	5.79009	1.77008	1.36461	1.03045	0.733331	0.789823	39.277	36.242	32.1694	25.7897	6.99057	15.3223	20.4711	25.0327	0.984034	0.906234	0.771399	0.240507	0	0	0	1	0	0	0.177981	0.178
696	131	27.75	0.202604	25.3559	22.0493	13.7911	5.17659	1.48686	0.987376	1.13774	1.1482	0.6553	32.961	31.4292	26.5967	21.4345	3.8978	9.75178	18.302	21.0274	0.992983	0.950646	0.725586	0.193983	0	0	1	0	0	0	0.118255	0.1183
697	108	32	0.247304	27.3805	20.7176	12.1675	5.33906	1.64382	1.25632	1.00617	0.743975	0.745438	38.1424	36.931	29.4842	24.7073	3.66239	8.60371	18.8764	23.2471	0.99538	0.972485	0.76819	0.338691	0	0	1	0	0	0	0.0960187	0.096
698	116	28	0.171335	20.277	16.4721	8.99379	3.99388	1.25221	1.25582	1.18614	0.956087	0.552958	28.4185	27.4842	23.8569	19.3956	2.91189	6.35957	14.1205	17.709	0.994737	0.972861	0.806024	0.407866	0	0	0	1	0	0	0.102464	0.1025
699	117	21	0.235781	28.5011	28.7981	13.1393	4.81625	1.47588	3.2981	1.96596	1.32085	1.00092	39.8746	38.6631	32.6486	26.8695	5.09084	9.29086	17.028	20.8721	0.991817	0.970698	0.853218	0.629753	0	0	1	0	0	0	0.127671	0.1277
701	106	22.75	0.195951	20.8538	38.0463	14.8172	4.40518	1.13281	2.20999	1.27454	0.892198	0.768586	28.5336	27.1163	23.0662	19.5745	6.72571	10.4774	15.5747	16.0204	0.971823	0.922337	0.737622	0.574602	0	0	0	0	0	1	0.235712	0.2357
703	110	49	0.303727	34.8456	31.0146	11.0856	3.56662	1.42159	2.58744	1.65196	1.09707	0.809985	46.7534	45.7773	40.7579	34.8821	5.48267	7.8387	12.6099	20.1043	0.9931	0.98523	0.950937	0.817201	0	0	0	0	0	1	0.117268	0.1173
704	103	16.25	0.165863	17.1645	51.7596	16.8499	5.00645	1.32147	3.57837	1.80374	1.09659	0.893529	22.4307	20.7458	16.2859	13.7421	9.14988	11.9147	17.7005	18.6885	0.913019	0.818633	0.391721	0.677715	0	0	1	0	0	0	0.407918	0.4079
706	116	18	0.13133	14.9602	19.9409	11.3853	3.20086	1.07357	1.66777	1.55589	0.987963	0.747063	20.7877	19.3285	16.6665	13.2324	3.52509	8.05061	11.3168	15.1826	0.985517	0.909129	0.734126	0.490307	0	0	1	0	0	0	0.169576	0.1696
707	112	18	0.129057	14.4114	16.2693	10.3423	3.82211	1.00143	1.18962	1.03079	0.870186	0.722427	20.1109	18.8466	14.1754	13.4653	2.87603	7.31312	13.5132	14.1624	0.989721	0.921645	0.302066	0.30987	0	0	1	0	0	0	0.143008	0.143
708	104	24	0.210728	22.1555	29.3096	11.5213	3.87749	1.03763	2.50733	1.42681	1.00709	0.859128	27.8054	27.0024	23.7678	20.7098	5.18125	8.14677	13.709	14.6744	0.982485	0.953401	0.816893	0.70564	0	0	1	0	0	0	0.186339	0.1863
709	115	22.5	0.197094	22.5965	30.4278	14.605	4.87023	1.51571	2.09594	1.248	0.857579	0.623896	26.8842	25.2309	21.4926	17.2387	5.37893	10.3273	17.2189	21.4354	0.97978	0.912395	0.59846	0.594335	0	0	1	0	0	0	0.200078	0.2001
710	105.5	51	0.259703	29.084	29.4749	16.3853	6.56221	2.60284	1.5464	1.05121	0.854145	0.479013	39.9869	38.5555	33.3752	21.2364	5.21048	11.5862	23.2009	36.8097	0.991474	0.95378	0.71886	0.816798	0	0	0	1	0	0	0.130304	0.1303
712	99	11	0.161531	16.1628	14.6393	9.93099	2.66624	0.803581	1.20173	1.77241	1.1442	0.98319	17.7126	16.3001	12.3635	10.7834	2.58789	7.02227	9.42658	11.3643	0.989269	0.902442	0.647048	0.315639	0	0	1	0	0	0	0.146104	0.1461
713	110	23	0.165263	18.65	15.4922	9.68357	4.76423	1.22718	1.24023	1.12143	0.956969	0.829261	26.1783	25.2044	19.1944	18.2294	2.73866	6.84732	16.8441	17.355	0.994513	0.96239	0.479478	0.305992	0	0	1	0	0	0	0.104616	0.1046
714	103	26	0.174012	18.1606	19.5952	10.5571	4.18118	1.31099	1.15239	1.00867	0.837684	0.654674	25.4373	24.5432	21.3926	18.3758	3.46397	7.46498	14.7827	18.5402	0.990685	0.952622	0.722835	0.1329	0	0	1	0	0	0	0.136177	0.1362
715	118	20	0.203599	24.5216	36.3132	14.9386	4.73622	1.53243	2.65075	1.56533	1.09471	0.97223	33.8749	31.994	24.3035	18.6749	6.41933	10.5632	16.7451	21.6718	0.98188	0.943924	0.724762	0.507396	0	0	1	0	0	0	0.189501	0.1895
716	132	36	0.244432	32.6678	40.2384	23.5728	6.51996	1.66573	1.64372	1.43493	1.06446	0.914965	42.9087	40.0333	35.3004	28.9978	7.11321	16.6685	23.0515	23.557	0.986163	0.909197	0.757348	0.583137	0	0	1	0	0	0	0.165776	0.1658
718	98	24	0.204165	20.2677	63.0711	17.7874	5.47495	1.34146	3.55641	1.98594	0.982595	0.999345	26.2697	25.3967	19.3177	19.3556	11.1495	12.5776	19.3569	18.9712	0.905464	0.868754	0.0635799	0.198323	0	0	0	0	0	1	0.424424	0.4244
719	114	23.25	0.23105	26.7319	28.2668	12.5109	3.7541	1.08844	2.20161	1.46547	0.920159	0.844317	31.0137	29.7607	26.4602	20.9885	4.99691	8.84654	13.2728	15.3929	0.986935	0.954798	0.865093	0.679803	0	0	1	0	0	0	0.16112	0.1611
720	105	19.25	0.205991	22.3762	21.9814	11.3278	6.01818	1.51178	1.30437	0.988252	0.81909	0.79354	26.5599	25.6095	16.1816	18.0826	3.8858	8.00996	21.2775	21.3799	0.98924	0.949828	0.649335	0.533538	0	0	1	0	0	0	0.146303	0.1463
721	112	14	0.140866	15.893	25.4798	10.5938	2.95085	0.935444	1.77521	1.6709	1.0781	0.8302	21.8733	20.7357	17.5536	14.0235	4.50424	7.49093	10.4328	13.2292	0.978568	0.932466	0.804213	0.331771	0	0	1	0	0	0	0.205924	0.2059
722	112	23	0.215771	24.0776	24.7664	11.1786	3.43826	1.01509	1.58027	1.12888	0.725483	0.870966	19.6639	18.5124	15.3264	12.7059	4.37812	7.90445	12.1561	14.3556	0.974899	0.904261	0.60903	0.465428	0	0	0	0	0	1	0.222647	0.2226
723	108	14	0.175036	18.4545	15.3004	6.9483	2.41057	0.74719	1.5466	1.34036	1.17588	1.05478	25.708	25.0366	20.8311	16.3883	2.70475	4.91319	8.52264	10.5669	0.99445	0.980556	0.912476	0.764369	0	0	0	0	0	1	0.105211	0.1052
724	133	40	0.210616	27.5755	45.6272	21.7959	6.41948	1.47801	2.07823	1.35612	0.860765	0.843355	38.1449	35.7643	31.5482	30.2757	8.06583	15.412	22.6963	20.9022	0.977388	0.902383	0.694578	0.723432	0	0	0	1	0	0	0.211452	0.2115
725	111	19	0.211777	22.9845	20.3305	11.2282	3.98764	1.27159	1.35328	1.23242	1.11262	0.925882	30.0566	28.8841	24.7837	17.6974	3.59395	7.93957	14.0985	17.9829	0.992825	0.961479	0.822435	0.177502	0	0	0	0	0	1	0.119573	0.1196
726	109	29	0.176895	19.5486	23.9971	12.4694	3.42764	1.11797	1.4889	1.20254	0.96319	0.883598	27.1324	25.7299	23.4688	19.5547	4.24213	8.81723	12.1185	15.8105	0.987702	0.939451	0.856367	0.58846	0	0	0	0	1	0	0.156349	0.1563
727	107	25	0.167243	18.0999	22.2953	13.1108	4.74281	1.32692	1.52277	1.15712	0.857892	0.798826	25.2609	23.6424	18.153	15.6727	3.9413	9.27072	16.7684	18.7655	0.987753	0.919913	0.383063	0.549966	0	0	1	0	0	0	0.156024	0.156
728	112	24	0.22257	26.0411	23.6899	11.3752	4.95947	1.22816	1.67945	1.14655	0.918782	0.837277	30.5897	29.6581	24.3727	24.5862	4.18783	8.04349	17.5344	17.3688	0.990584	0.962521	0.694569	0.707766	0	0	1	0	0	0	0.136903	0.1369
729	107	18	0.180815	19.427	21.5113	12.9815	3.39074	1.15227	1.20956	1.08277	0.884235	0.665436	20.1376	18.2057	16.978	13.9066	3.80269	9.17927	11.9881	16.2955	0.982009	0.863588	0.708118	0.52126	0	0	1	0	0	0	0.188836	0.1888
730	118	24.75	0.160531	19.039	23.3532	12.326	4.90413	1.1212	1.74425	1.31476	1.11107	0.844423	26.4362	25.0607	19.6048	17.5474	4.12829	8.71577	17.3387	15.8561	0.987732	0.937574	0.466707	0.428344	0	0	1	0	0	0	0.156161	0.1562
731	107	27	0.220017	24.0735	24.2871	11.6848	4.65343	1.46182	1.13143	1.1397	0.968762	0.603963	31.2649	30.2786	25.2894	22.0549	4.2934	8.26237	16.4523	20.6733	0.990526	0.962049	0.759451	0.348379	0	0	0	0	0	1	0.137323	0.1373
732	110	21.25	0.186929	20.8053	23.2063	11.5997	3.85083	1.35251	1.72486	1.21454	0.872491	0.882812	28.4552	27.07	22.0341	18.3669	4.10234	8.20222	13.6147	19.1274	0.989553	0.95299	0.78626	0.279168	0	0	1	0	0	0	0.144169	0.1442
733	131	26	0.174106	22.5367	20.1459	10.2215	3.16346	1.15571	1.69102	1.5218	0.93146	0.831707	31.4747	30.6138	27.9819	22.2583	3.56133	7.22769	11.1845	16.3442	0.993578	0.971731	0.916644	0.678828	0	0	0	0	1	0	0.113149	0.1131
734	101	16	0.122707	12.5682	17.949	9.36012	2.72517	0.870282	1.8724	1.29746	0.893244	0.716009	17.3817	15.8739	12.9066	10.168	3.17297	6.6186	9.63494	12.3076	0.983197	0.90893	0.665371	0.563449	0	0	1	0	0	0	0.182546	0.1825
735	116	20	0.118995	13.8549	31.2597	10.2838	2.81512	0.925302	2.9521	2.02528	1.16291	0.771305	18.5819	17.1587	15.35	12.4964	5.52598	7.27172	9.95294	13.0858	0.954757	0.905759	0.761299	0.296724	0	0	0	1	0	0	0.297386	0.2974
737	113	28	0.211774	24.2248	28.0468	15.5884	5.93808	1.67714	1.62805	1.25227	0.864023	0.745951	33.7907	31.9644	24.6358	22.4986	4.95801	11.0226	20.9943	23.7183	0.989177	0.938661	0.523237	0.316543	0	0	1	0	0	0	0.146727	0.1467
738	107	27	0.198429	21.3599	17.6881	10.0524	3.37131	1.54824	1.12549	1.08659	1.00679	0.695264	29.9588	28.9869	25.5566	16.2075	3.12684	7.10815	11.9194	21.8954	0.994538	0.969468	0.884578	0.672359	0	0	0	0	0	1	0.104371	0.1044
740	110	25.25	0.198937	22.2793	35.9961	11.8571	3.66446	1.07526	2.76868	1.38366	0.895677	0.688072	27.7012	26.6296	23.269	20.1181	6.36326	8.38427	12.9558	15.2065	0.973259	0.949142	0.830657	0.654734	0	0	1	0	0	0	0.229711	0.2297
741	119	33	0.197665	23.4183	30.3217	11.9546	4.12413	1.23091	2.2022	1.14903	0.772666	0.678058	32.4259	31.2397	27.4969	23.993	5.36017	8.45316	14.581	17.4077	0.986242	0.962695	0.847824	0.688186	0	0	0	0	1	0	0.165305	0.1653
742	102	39.25	0.265551	26.9285	13.561	7.73068	3.34929	1.55309	1.17949	0.978938	0.815392	0.557199	34.4888	33.7004	30.248	23.1062	2.39727	5.46642	11.8415	21.964	0.997581	0.986757	0.920186	0.310511	0	0	0	1	0	0	0.0695087	0.0695
743	114.5	33	0.247033	27.7518	57.5176	20.0473	6.99466	1.51909	2.32163	1.25228	0.933569	0.871739	34.8978	31.9924	25.4665	27.715	10.1678	14.1756	24.7298	21.4831	0.956614	0.896476	0.238777	0.631783	0	0	1	0	0	0	0.291359	0.2914
744	110	20	0.174562	19.0452	35.252	15.3986	5.02394	1.27699	2.03834	1.27188	1.01233	0.933374	25.6963	23.4454	18.6566	17.962	6.23173	10.8885	17.7623	18.0593	0.970148	0.885616	0.3059	0.103683	0	0	1	0	0	0	0.242515	0.2425
747	98	13	0.220856	21.9294	41.8839	12.2547	3.24139	1.31053	3.80681	2.42751	1.27745	0.806535	27.6742	27.3552	25.4111	20.2136	7.4041	8.66537	11.46	18.5338	0.963545	0.948502	0.892531	0.399123	0	0	0	0	1	0	0.267545	0.2675
748	108	38.25	0.25325	27.8387	29.7708	19.669	6.85916	1.90488	1.08582	0.971181	0.783637	0.674809	38.9258	36.4012	27.8651	24.4912	5.26279	13.9081	24.2508	26.939	0.990818	0.92413	0.492535	0.416503	0	0	0	0	0	1	0.1352	0.1352
749	105	22.5	0.18064	18.7978	35.8076	14.3662	3.77012	1.25374	2.34277	1.30111	0.962615	0.834001	25.6014	23.2754	19.7625	16.1932	6.32994	10.1585	13.3294	17.7305	0.968952	0.89973	0.738295	0.407299	0	0	1	0	0	0	0.24725	0.2472
750	83	12	0.142267	11.6766	16.0034	7.11906	2.41764	0.797235	1.39831	1.11882	1.0028	0.918866	16.2775	15.7483	13.4406	9.41089	2.82903	5.03393	8.54765	11.2746	0.984781	0.947536	0.771725	0.550709	0	0	0	0	0	1	0.1738	0.1738
751	114	23	0.181357	20.7293	31.4651	17.1816	4.49463	1.26423	1.42208	1.10373	0.795112	0.792524	28.5834	25.9833	22.4373	20.1317	5.56229	12.1492	15.8909	17.8789	0.980883	0.883953	0.705977	0.459657	0	0	1	0	0	0	0.194599	0.1946
752	115	34	0.202171	23.4887	50.7556	17.7152	4.99595	1.53913	2.99089	1.68572	0.918787	0.824547	31.9277	30.5774	27.6242	22.984	8.97241	12.5265	17.6634	21.7666	0.959701	0.912236	0.76886	0.321138	0	0	0	0	1	0	0.281023	0.281
753	106	25.5	0.188225	19.555	35.5939	13.179	4.22199	1.26349	2.61075	1.43499	0.997009	0.794375	25.663	23.9704	19.9082	17.1029	6.29218	9.31895	14.927	17.8685	0.969476	0.921335	0.661674	0.289579	0	0	0	1	0	0	0.245184	0.2452
754	111	27	0.173372	19.6062	44.2551	18.4416	4.22877	1.1402	3.98455	2.70855	1.36507	0.926075	26.5735	24.2296	23.24	20.0903	7.82327	13.0402	14.9509	16.1248	0.955682	0.842822	0.76559	0.596495	0	0	1	0	0	0	0.294401	0.2944
755	103.5	19	0.223766	23.8947	46.5166	12.2297	3.72817	1.11283	3.98006	1.99193	1.25501	1.17313	22.464	20.5963	18.7	16.2591	8.22306	8.64773	13.1811	15.7378	0.930594	0.907585	0.709335	0.251171	0	0	0	0	0	1	0.366054	0.3661
756	101	19	0.203849	20.4905	25.6247	11.848	3.65325	0.955116	1.67481	1.36155	0.961863	0.821911	20.6468	19.069	14.907	13.2868	4.52985	8.3778	12.9162	13.5074	0.975636	0.89832	0.499259	0.179982	0	0	0	0	0	1	0.219398	0.2194
757	118	37	0.200894	24.6108	20.2971	12.4668	4.67875	1.19307	1.45812	1.13816	0.841828	0.718152	34.5646	33.3309	29.6592	28.2102	3.58805	8.81536	16.5419	16.8725	0.994597	0.964391	0.830021	0.801421	0	0	1	0	0	0	0.103807	0.1038
759	105	23	0.205055	21.7645	21.1642	11.1002	4.75214	1.14817	1.3472	1.16729	0.73261	0.838547	26.569	25.2599	19.7487	20.4791	3.74134	7.84904	16.8014	16.2376	0.990036	0.950498	0.525557	0.609368	0	0	1	0	0	0	0.140816	0.1408
762	110	19	0.177324	19.5984	34.4442	14.0119	4.43997	1.09899	2.59692	1.36117	0.874582	0.85623	25.785	24.7051	20.6989	20.0346	6.08893	9.90793	15.6977	15.5421	0.971718	0.916057	0.651809	0.631028	0	0	1	0	0	0	0.236143	0.2361
763	102	11	0.0903419	9.1378	13.3756	5.93037	2.71378	0.584002	2.09252	1.70254	1.2277	0.625769	12.7063	12.1504	7.54088	7.76263	2.3645	4.1934	9.59465	8.25904	0.982533	0.938557	0.618295	0.341463	0	0	0	0	1	0	0.186088	0.1861
764	110	33	0.262718	29.5141	43.3571	20.8059	6.49401	1.70488	1.79202	1.13395	0.903049	0.828858	40.7718	38.2293	30.8453	28.7956	7.66453	14.712	22.9598	24.1107	0.982172	0.922985	0.667785	0.546736	0	0	0	0	1	0	0.187986	0.188
765	106.5	38	0.188116	20.7874	19.3492	9.01377	2.46609	0.744943	1.676	1.20098	1.08642	0.844891	29.1958	28.5669	27.1757	26.5752	3.42049	6.3737	8.71894	10.5351	0.993113	0.974792	0.947135	0.918067	0	0	1	0	0	0	0.117157	0.1172
766	118	28	0.20477	24.2154	26.8707	13.452	4.42739	1.48249	1.47842	1.07315	0.852698	0.706148	33.5779	31.8219	26.4732	19.6331	4.75011	9.51198	15.6532	20.9656	0.989943	0.95428	0.806463	0.350821	0	0	0	1	0	0	0.141466	0.1415
767	115	29	0.181924	19.998	23.4196	12.6028	3.94248	1.19266	1.51169	1.21137	0.771405	0.81579	27.8704	26.7645	23.3654	19.7807	4.14005	8.91155	13.9388	16.8668	0.988905	0.94294	0.802572	0.522416	0	0	0	0	0	1	0.148546	0.1485
768	112	15	0.127931	14.6071	13.7132	7.31722	3.12549	0.762982	1.25123	1.04818	1.07598	0.773164	20.4185	19.5892	14.2536	14.0666	2.42417	5.17406	11.0503	10.7902	0.992927	0.964488	0.631637	0.641554	0	0	1	0	0	0	0.118724	0.1187
769	105	13	0.169504	17.7095	25.4705	10.941	3.385	0.884386	2.22598	1.17307	0.962614	0.896125	24.5674	22.8917	18.1847	16.7012	4.50259	7.73648	11.9678	12.5071	0.983062	0.94116	0.75291	0.66271	0	0	1	0	0	0	0.183275	0.1833
770	99	32.75	0.206242	21.5925	29.223	13.5895	4.43233	1.57541	2.07563	1.39042	0.897979	0.640237	29.6523	28.1598	25.3107	19.6555	5.16595	9.60921	15.6706	22.2796	0.984707	0.939977	0.785288	0.470843	0	0	1	0	0	0	0.174218	0.1742
771	107.5	24	0.194929	21.6826	39.5539	11.0984	4.64693	1.31703	3.35051	1.59589	1.13424	0.899428	29.6046	28.37	20.4647	18.5999	6.99221	7.84778	16.4294	18.6256	0.971708	0.960979	0.59623	0.0525331	0	0	0	0	1	0	0.236187	0.2362
772	116	26	0.217702	25.647	30.5369	16.2052	5.52902	1.71012	2.03763	1.38911	0.982271	0.777931	35.308	33.6145	27.3103	20.9194	5.3982	11.4588	19.5481	24.1847	0.988243	0.940104	0.69833	0.501796	0	0	1	0	0	0	0.152889	0.1529
773	127.5	29	0.15169	19.1844	26.1756	11.5005	4.25201	1.27906	2.34525	1.32107	0.893384	0.731312	26.2618	25.0535	21.7135	18.5818	4.62723	8.13206	15.0331	18.0886	0.984355	0.945856	0.721571	0.228849	0	0	1	0	0	0	0.176196	0.1762
774	106	34	0.255696	27.56	46.3174	16.1507	4.85919	1.57638	3.63309	2.05616	1.11904	0.834953	29.3393	29.4873	25.1066	21.3616	8.18784	11.4203	17.1798	22.2933	0.96027	0.921956	0.729224	0.286076	0	0	0	0	1	0	0.279074	0.2791
775	117	23	0.157324	18.3924	20.3411	9.65394	4.09224	1.20747	1.65296	1.10658	0.893313	0.661212	25.6662	24.6897	20.3815	17.1652	3.59583	6.82637	14.4682	17.0762	0.990137	0.961018	0.704333	0.101706	0	0	1	0	0	0	0.1401	0.1401
776	111	16	0.111964	12.5718	33.2543	12.6268	3.25105	0.748051	2.07183	1.2201	0.738626	0.855682	16.7514	14.8023	11.8595	12.6258	5.87859	8.92849	11.4942	10.579	0.936402	0.797603	0.246291	0.545839	0	0	0	1	0	0	0.35093	0.3509
777	108.5	28	0.177924	19.8028	34.612	18.2805	4.80386	1.53506	1.45239	1.07588	0.822562	0.642158	26.4651	24.0549	21.2755	15.8163	6.11859	12.9263	16.9842	21.709	0.972908	0.843349	0.602261	0.684983	0	0	1	0	0	0	0.231194	0.2312
779	104	15	0.11306	12.1427	15.8849	6.18208	1.90984	0.808205	2.06376	1.32665	0.795201	0.699649	16.9541	16.621	15.8126	13.7515	2.80808	4.37139	6.75232	11.4297	0.986188	0.964795	0.904241	0.556026	0	0	1	0	0	0	0.165628	0.1656
781	93	18	0.181471	16.5591	22.7942	8.93997	3.02061	1.09996	1.94343	1.2665	0.884762	0.703029	22.8188	22.1576	19.5385	13.2991	4.02948	6.32151	10.6795	15.5558	0.984285	0.958439	0.837403	0.518743	0	0	0	0	0	1	0.176586	0.1766
782	108	13	0.153921	16.9001	15.5307	7.14934	2.99296	1.43452	1.37475	1.16093	0.891289	0.803547	23.4781	22.5598	20.669	15.1733	2.74547	5.05535	10.5817	20.2871	0.993139	0.974569	0.85901	0.663779	0	0	1	0	0	0	0.116937	0.1169
783	104	23.75	0.205792	22.8629	18.7452	10.9883	4.84353	1.44251	1.34682	1.02536	0.837177	0.862515	29.0974	27.6495	21.5413	18.4895	3.31371	7.76991	17.1245	20.4002	0.993494	0.959703	0.606662	0.422553	0	0	1	0	0	0	0.113884	0.1139
784	96	22	0.219339	20.4719	27.6284	12.6571	3.28767	1.01451	1.59355	1.6496	1.02719	0.877583	22.725	21.2994	19.5471	18.4629	4.88406	8.94991	11.6237	14.3474	0.976632	0.907434	0.803985	0.629388	0	0	0	1	0	0	0.21492	0.2149
785	109	17	0.203742	23.0895	23.2629	9.641	3.04254	1.12474	2.28968	1.47375	1.07103	0.959284	29.047	28.2596	24.6763	19.3914	4.11235	6.81722	10.757	15.9062	0.989927	0.970467	0.899984	0.571972	0	0	1	0	0	0	0.141575	0.1416
786	126	53	0.308202	39.7398	32.1039	20.5892	8.24237	2.2044	1.18251	0.954623	0.923138	0.770827	50.2896	48.5302	38.9846	34.9154	5.67523	14.5588	29.1412	31.1749	0.993612	0.953941	0.664257	0.450315	0	0	0	1	0	0	0.112851	0.1129
787	110	19	0.137581	15.0409	43.2404	11.2768	3.37475	1.01232	3.39324	1.83249	1.07784	0.885572	17.7343	17.5587	15.1286	12.801	7.64389	7.97389	11.9315	14.3164	0.902341	0.890936	0.614813	0.447771	0	0	0	0	0	1	0.431024	0.431
788	123	22	0.155995	19.3232	22.2744	12.0025	4.38186	1.11627	1.46524	1.13821	0.768989	0.998784	26.7576	25.298	20.0961	18.9634	3.9376	8.48705	15.4922	15.7864	0.989113	0.942046	0.636948	0.554074	0	0	1	0	0	0	0.147158	0.1472
789	97	15	0.117769	11.6231	14.3415	8.47503	2.88826	0.760583	1.42106	1.08352	0.903079	0.815343	16.2304	15.1549	12.1762	11.1272	2.53525	5.99275	10.2115	10.7563	0.987725	0.918495	0.544674	0.256047	0	0	1	0	0	0	0.156204	0.1562
790	135	37	0.267777	33.8579	24.152	15.6276	5.69684	1.56426	1.40347	1.0665	0.743548	0.704743	45.4499	43.8535	38.6047	33.7706	4.2695	11.0504	20.1414	22.122	0.995578	0.967731	0.853108	0.755572	0	0	0	1	0	0	0.0939386	0.0939
791	105	15	0.135124	14.6874	15.0685	9.5642	3.63669	1.08891	1.29749	1.19085	0.9054	0.894305	20.4269	18.7217	14.1205	12.3515	2.66376	6.76291	12.8577	15.3996	0.991461	0.932475	0.413362	0.597235	0	0	1	0	0	0	0.130404	0.1304
792	109	24.75	0.284336	31.8335	55.2552	22.4201	6.29885	1.59351	2.61991	1.46552	1.03078	0.936699	34.3225	31.4297	25.6969	19.6926	9.76783	15.8534	22.2698	22.5357	0.958649	0.863466	0.498948	0.486214	0	0	0	1	0	0	0.284589	0.2846
793	125	21	0.137439	17.1567	15.2142	6.59894	2.16025	1.21657	1.37841	1.14777	0.895884	0.686919	23.9411	23.2476	20.349	10.5216	2.68951	4.66616	7.63764	17.205	0.99367	0.979649	0.926891	0.79121	0	0	0	1	0	0	0.112339	0.1123
795	103	20	0.167632	17.4311	46.5696	14.9034	4.68153	1.20047	3.33561	1.68708	0.819255	1.07724	23.0071	21.8833	17.8101	17.5737	8.23241	10.5383	16.5517	16.9771	0.933791	0.876408	0.369214	0.258343	0	0	1	0	0	0	0.35782	0.3578
796	117	21	0.202928	24.3077	23.5914	13.7928	5.09756	1.46934	1.30478	1.05124	0.905959	0.859991	33.8819	31.9761	23.7131	20.4327	4.17041	9.75297	18.0226	20.7796	0.992396	0.95235	0.649891	0.181959	0	0	1	0	0	0	0.123086	0.1231
797	82.5	17	0.207313	16.8585	82.1105	21.0161	4.67638	1.10641	3.80635	2.59932	1.60565	1.16463	18.7226	18.6031	17.4905	15.3675	14.5152	14.8607	16.5335	15.6471	0.631622	0.601561	0.326254	0.188184	0	0	0	0	1	0	0.775277	0.7753
798	108	25	0.167805	17.7608	43.5994	12.8691	3.57186	1.18599	3.54195	2.05582	1.12233	0.835573	23.297	22.7712	20.2567	16.8995	7.70736	9.09981	12.6284	16.7724	0.94369	0.916682	0.781887	0.122397	0	0	1	0	0	0	0.330831	0.3308
799	134.5	31	0.211799	28.552	17.7895	9.04358	3.74733	2.06734	1.04005	1.04012	0.897562	0.911465	39.9305	38.8494	33.8897	19.6246	3.14478	6.39478	13.2488	29.2366	0.996894	0.98636	0.920417	0.741246	0	0	0	1	0	0	0.0787563	0.0788
800	107	27	0.238543	26.957	18.9769	13.7024	7.38921	1.66064	1.16649	1.03134	0.895738	0.967435	37.9122	36.5917	25.9321	29.1654	3.35468	9.68904	26.1248	23.485	0.996077	0.964307	0.121231	0.592954	0	0	0	0	1	0	0.0884854	0.0885
801	119	17	0.103251	12.4254	12.5466	7.26635	3.155	0.958779	1.11819	1.10587	0.855185	0.752504	17.3732	16.61	12.2236	10.1076	2.21795	5.13808	11.1546	13.5592	0.991817	0.950953	0.408966	0.666571	0	0	0	1	0	0	0.127665	0.1277
802	113	32	0.211016	23.457	34.8968	14.9114	4.72357	1.40363	2.41609	1.57142	0.883624	0.798523	28.3216	27.8057	23.6221	19.4856	6.16894	10.5439	16.7003	19.8503	0.975989	0.925315	0.707233	0.190794	0	0	1	0	0	0	0.217818	0.2178
803	113	25	0.180975	21.5602	22.3667	11.356	4.27875	0.985494	1.95536	1.41141	0.896802	0.797055	30.2339	29.0449	24.5011	22.9901	3.95391	8.02988	15.1277	13.937	0.991412	0.961024	0.786628	0.795299	0	0	1	0	0	0	0.130777	0.1308
804	97	24	0.205579	20.1183	25.5297	14.4063	5.665	1.32808	1.7469	1.08352	0.722265	0.85846	27.9897	25.9835	17.9954	19.9384	4.51306	10.1868	20.0288	18.7819	0.986915	0.919944	0.439019	0.335621	0	0	0	0	0	1	0.16124	0.1612
805	102	24.25	0.172092	18.4536	18.4948	10.9895	4.63579	1.2729	1.19681	1.07523	0.712442	0.850152	25.798	24.5059	17.5009	15.6172	3.26946	7.77075	16.39	18.0015	0.991937	0.948393	0.350599	0.497354	0	0	0	1	0	0	0.126733	0.1267
806	118	27	0.217691	24.9546	25.3749	13.1706	5.58084	1.23894	1.73427	1.26818	0.893911	0.815686	27.9699	26.5445	18.3792	19.6888	4.48569	9.31299	19.7313	17.5212	0.987056	0.936434	0.363797	0.456137	0	0	1	0	0	0	0.160376	0.1604
807	90	15	0.165991	14.276	12.2777	6.47594	2.27046	0.844461	1.16445	1.01963	0.878614	0.873025	19.4069	18.7304	17.1615	12.4411	2.17041	4.57918	8.02728	11.9425	0.993727	0.969655	0.883861	0.280264	0	0	0	0	0	1	0.111837	0.1118
808	116	23	0.165283	19.4204	13.5864	9.64345	3.78715	0.961342	1.1861	1.13837	0.882515	0.76493	25.9118	24.8547	21.8328	20.9451	2.40176	6.81895	13.3896	13.5954	0.995695	0.961629	0.789867	0.760704	0	0	1	0	0	0	0.0926896	0.0927
809	111	18	0.159217	17.6492	29.2506	10.8204	3.50766	0.750638	1.79729	1.36045	0.880655	0.907878	23.7183	22.9305	19.6716	18.8303	5.17082	7.65116	12.4015	10.6156	0.975947	0.942691	0.77625	0.825945	0	0	0	0	0	1	0.218009	0.218
810	116	26.75	0.191184	22.1925	17.4676	10.956	3.89521	1.57841	1.45052	1.24443	0.9934	0.53596	31.0723	30.1381	27.4227	22.475	3.08786	7.74706	13.7716	22.322	0.99505	0.966397	0.864752	0.116469	0	0	0	0	1	0	0.0993765	0.0994
811	107	19	0.207459	22.1252	50.0996	16.3509	3.90516	0.941434	3.4326	1.97907	1.20712	1.10724	29.306	26.8656	24.2842	21.5618	8.85645	11.5618	13.8068	13.3139	0.953243	0.902659	0.822647	0.78659	0	0	0	0	1	0	0.302206	0.3022
812	45	37	0.419416	24.3176	9.29067	3.48815	1.43455	0.692582	2.04792	1.50333	1.12533	1.00191	27.5697	27.3798	26.6761	23.2398	1.64237	2.4665	5.07192	9.7946	0.998224	0.995934	0.981759	0.906848	0	0	1	0	0	0	0.0595716	0.0596
814	120.5	57	0.316765	39.4406	54.4944	21.8691	5.45014	1.9205	3.83842	2.37407	1.48843	0.678768	54.8664	53.3516	50.9373	39.0128	9.63333	15.4638	19.2692	27.16	0.984466	0.957073	0.925687	0.717865	0	0	0	0	0	1	0.175578	0.1756
815	100	10	0.194172	19.7385	61.3364	19.8766	4.30873	1.14714	5.81766	3.66709	2.12782	1.80603	22.031	16.4202	15.7075	15.9557	10.8429	14.0549	15.2337	16.2231	0.870503	0.517058	0.243756	0.180803	0	0	0	0	0	1	0.492163	0.4922
816	101	19	0.163331	17.1292	36.3883	8.11591	2.08341	0.716774	4.10082	2.05131	1.17216	0.942236	23.2326	22.5481	20.6061	17.5671	6.43261	5.73881	7.36598	10.1367	0.960905	0.967069	0.933926	0.816724	0	1	0	0	0	1	0.276879	0.2769
817	115	35.75	0.239911	28.4356	48.0399	21.8651	7.09056	1.86386	2.48297	1.54416	1.04231	0.847876	39.2641	36.9581	30.3514	24.4864	8.49233	15.461	25.0689	26.359	0.97633	0.908291	0.563734	0.370188	0	0	0	0	1	0	0.216287	0.2163
818	115	13.25	0.134109	15.366	17.4631	9.36027	2.84589	0.860599	1.68887	1.4983	1.01257	0.910652	18.0311	16.8833	13.6429	10.8626	3.08706	6.61871	10.0617	12.1707	0.985235	0.919954	0.67534	0.45101	0	0	1	0	0	0	0.171207	0.1712
819	108	14	0.220767	23.4662	30.9763	11.9254	4.31152	1.17757	2.56033	1.65047	1.09384	0.862528	26.8924	25.4097	18.7293	17.4742	5.47589	8.43253	15.2435	16.6534	0.97905	0.943328	0.581021	0.302882	0	0	0	0	0	1	0.203622	0.2036
820	118	29	0.206939	24.8716	28.1667	12.7551	4.9724	1.71787	1.23	0.94869	0.683674	0.718668	34.8255	33.8177	29.6132	22.0448	4.97922	9.01919	17.5801	24.2943	0.989726	0.96378	0.804718	0.420251	0	0	1	0	0	0	0.142976	0.143
823	99	37	0.233151	24.7015	16.8009	7.28201	3.21234	1.82785	1.32034	1.05464	0.791588	0.733479	34.6075	33.8284	30.5835	18.0374	2.97	5.14916	11.3574	25.8497	0.996311	0.988348	0.928491	0.716313	0	0	0	1	0	0	0.0858195	0.0858
824	117	13	0.143566	16.5765	19.8719	8.89708	3.26587	1.04325	2.07433	1.2341	0.927829	0.813798	22.8396	21.9634	18.1188	14.1137	3.51289	6.29118	11.5466	14.7538	0.988101	0.958098	0.77064	0.291344	0	0	1	0	0	0	0.153807	0.1538
825	115	32	0.266296	30.3429	40.8176	20.156	6.62123	1.79308	2.48088	1.60943	0.993308	0.848585	41.1826	38.6362	31.3992	28.1537	7.2156	14.2525	23.4096	25.358	0.984531	0.929473	0.666454	0.434438	0	0	0	0	1	0	0.17521	0.1752
826	96	25.75	0.195253	19.2632	18.3891	9.3355	3.63593	1.52513	1.13852	1.00645	0.767008	0.68846	26.1792	25.2543	19.5186	11.9828	3.25076	6.6012	12.8549	21.5686	0.992261	0.965234	0.752494	0.831471	0	0	0	1	0	0	0.124174	0.1242
827	107	18	0.250941	27.657	37.0974	14.1974	4.27651	1.15719	3.91935	2.3581	1.09592	1.01786	24.9485	23.489	18.7564	17.9694	6.55796	10.0391	15.1198	16.3651	0.964834	0.904065	0.591764	0.413019	0	0	1	0	0	0	0.26286	0.2629
828	101	23	0.191628	19.99	46.6762	16.1065	5.54933	1.33921	3.00704	1.42701	0.909562	0.763131	26.3983	25.1904	19.2424	19.3899	8.25127	11.389	19.6199	18.9392	0.949895	0.891958	0.195211	0.214354	0	0	1	0	0	0	0.312568	0.3126
831	112	25	0.21508	24.2756	37.5126	16.5544	4.86203	1.58078	2.26481	1.48807	0.898634	0.829149	32.878	30.3169	26.1306	19.7936	6.63135	11.7057	17.1899	22.3556	0.979448	0.922452	0.753154	0.464836	0	0	0	0	1	0	0.201696	0.2017
832	103	20.5	0.204969	21.6913	28.2478	14.7514	5.11412	1.35493	1.62942	1.43027	1.14616	0.916474	30.1281	28.3656	22.3611	20.4513	4.99355	10.4308	18.0811	19.1616	0.986169	0.929934	0.588363	0.349492	0	0	1	0	0	0	0.165744	0.1657
833	114	35.5	0.259846	30.3807	32.9304	15.5164	5.63354	2.08828	2.24065	1.39978	0.907544	0.671706	41.949	40.7483	36.33	26.6524	5.82133	10.9717	19.9176	29.5327	0.990324	0.963068	0.83632	0.430751	0	0	1	0	0	0	0.138772	0.1388
834	113.5	28	0.221947	25.2156	47.6823	18.8368	5.80154	1.32438	2.48814	1.39145	0.890583	0.79227	31.6938	29.4154	23.0155	23.6008	8.42912	13.3196	20.5115	18.7295	0.963985	0.891606	0.453601	0.608447	0	0	0	0	1	0	0.265955	0.266
835	104	28.5	0.203399	21.9152	16.6378	9.26509	3.48617	1.53734	1.02096	0.919016	0.732821	0.635162	26.1165	25.3717	22.5002	13.1004	2.94117	6.55141	12.3255	21.7412	0.993638	0.966087	0.836613	0.798075	0	0	0	1	0	0	0.112617	0.1126
837	115	19.25	0.168826	19.293	19.5632	8.87629	2.96214	0.781697	1.69722	1.2306	0.762652	0.750329	19.1427	17.9883	15.0015	14.4528	3.45832	6.27649	10.4728	11.0549	0.983546	0.937152	0.715987	0.644156	0	0	1	0	0	0	0.18066	0.1807
838	119	44	0.253852	31.6996	34.1977	17.9485	7.37688	2.03854	1.67894	1.37045	0.947115	0.650794	43.5677	41.7559	32.365	27.2359	6.04536	12.6915	26.0812	28.8293	0.990326	0.952689	0.592125	0.32785	0	0	1	0	0	0	0.138758	0.1388
839	111	42.75	0.275376	29.9638	27.9521	14.2815	5.98781	1.76527	1.21911	0.88765	0.682993	0.661308	42.0278	41.0658	36.7745	29.107	4.94129	10.0986	21.1701	24.9647	0.993064	0.969292	0.81768	0.514168	0	0	0	1	0	0	0.117572	0.1176
840	107	33.25	0.22256	24.9874	13.3093	5.45886	2.25719	0.950806	2.46843	1.62562	1.13459	0.800817	28.5363	27.8896	25.5191	23.0861	2.35278	3.86	7.98036	13.4464	0.996595	0.990376	0.949845	0.812868	0	0	1	0	0	0	0.0824486	0.0824
841	115	28.5	0.196696	22.9018	62.3826	18.0568	5.50006	1.55641	3.01624	1.80282	1.00309	0.775078	30.4525	29.5941	26.0641	23.3893	11.0278	12.7681	19.4457	22.011	0.932127	0.902142	0.665866	0.338207	0	0	1	0	0	0	0.362131	0.3621
842	111	34	0.227675	24.7295	31.8329	20.2695	6.07657	1.77808	1.32533	1.10321	0.718251	0.647137	34.415	31.5078	24.508	22.1051	5.62731	14.3327	21.4839	25.1458	0.986541	0.890546	0.481203	0.476684	0	0	1	0	0	0	0.163513	0.1635
844	113	24	0.22222	26.4075	24.3382	11.5233	4.19115	1.55908	1.38473	1.09833	1.05309	0.687417	34.672	33.6692	30.8289	25.5925	4.30243	8.14819	14.818	22.0487	0.992271	0.970274	0.876911	0.507704	0	0	1	0	0	0	0.12409	0.1241
845	112	28	0.163053	18.3818	19.1225	11.6746	4.3731	1.10896	1.31517	1.21583	0.85997	0.747623	25.656	23.983	19.4178	18.6578	3.38041	8.25519	15.4612	15.683	0.991282	0.938893	0.604983	0.541717	0	0	1	0	0	0	0.131759	0.1318
846	120	40	0.216096	23.9645	20.0365	13.3571	5.02492	1.61648	1.29365	1.27663	1.04879	0.768365	33.6718	32.1534	27.7599	21.9229	3.54199	9.44492	17.7658	22.8605	0.994452	0.955884	0.768392	0.28345	0	0	0	1	0	0	0.105192	0.1052
847	100	26	0.228412	23.8244	24.5404	16.1632	5.83415	1.52778	1.24694	1.09848	0.841103	0.784298	33.2537	31.206	24.242	21.3416	4.33817	11.4291	20.6268	21.606	0.991454	0.930517	0.525376	0.155961	0	0	1	0	0	0	0.130457	0.1305
848	116	29	0.220893	25.8188	34.1013	16.1899	5.38658	1.52781	2.92165	1.82425	1.00728	0.828013	33.7821	32.7109	28.4173	24.1602	6.02831	11.448	19.0444	21.6066	0.98395	0.936759	0.742207	0.447463	0	0	0	0	0	1	0.178447	0.1784
849	118	35	0.18399	21.4794	22.5054	10.6156	4.59751	1.51869	1.84391	1.12299	0.933485	0.744281	29.9206	28.9968	23.4591	18.6076	3.97843	7.50639	16.2546	21.4776	0.991121	0.965912	0.721041	0.499399	0	0	0	0	1	0	0.132966	0.133
850	107	18	0.27882	31.0978	18.106	10.5996	4.43699	1.70929	1.28857	0.959588	0.881978	1.1352	43.4837	41.7763	33.6987	24.7794	3.20072	7.49508	15.6871	24.173	0.997287	0.983774	0.885042	0.219885	0	0	1	0	0	0	0.0736074	0.0736
851	113.5	47	0.312749	36.6832	34.8118	20.1641	6.59333	2.98046	1.15533	0.930898	0.778431	0.715708	49.8118	48.0416	42.2222	23.2136	6.15391	14.2582	23.3109	42.15	0.992339	0.954944	0.833777	0.834679	0	0	0	1	0	0	0.123543	0.1235
854	98	28	0.238281	24.6237	61.085	22.3299	6.01323	1.86452	2.7061	1.39981	0.843208	0.821492	33.0445	30.814	26.3007	21.7705	10.7984	15.7896	21.26	26.3682	0.945099	0.858736	0.588712	0.56421	0	0	0	0	0	1	0.326783	0.3268
855	106	39	0.240045	25.7037	42.6316	14.6058	5.46857	1.59253	2.36727	1.41357	0.981048	0.716079	32.035	30.9471	25.3576	22.8432	7.53628	10.3279	19.3343	22.5217	0.971934	0.94267	0.647028	0.167183	0	0	0	0	1	0	0.235252	0.2353
856	113	35	0.242003	28.7742	41.9605	16.5959	5.26726	1.6546	2.60526	1.31703	0.834262	0.810307	38.9756	37.9014	35.21	32.6004	7.41763	11.735	18.6226	23.3996	0.981723	0.95086	0.848684	0.696279	0	0	0	0	0	1	0.190315	0.1903
857	109	16	0.164438	17.18	51.1346	14.6028	3.66331	0.912376	3.80796	2.0185	1.3262	1.24893	22.5143	21.7978	19.6072	16.5604	9.0394	10.3257	12.9518	12.9029	0.915861	0.880684	0.750771	0.626842	0	0	0	0	0	1	0.401495	0.4015
858	120	23	0.175271	21.4729	38.1461	15.1881	5.64766	1.52811	2.57918	1.52258	0.982045	0.942623	29.5237	28.2695	23.064	21.5946	6.74333	10.7396	19.9675	21.6107	0.973566	0.925027	0.500486	0.0386352	0	0	1	0	0	0	0.228404	0.2284
860	115	37.5	0.216969	24.7096	20.4854	13.1668	4.97772	1.53847	1.55337	1.30022	0.928656	0.804997	31.9061	30.5089	25.1724	21.6955	3.62134	9.31031	17.5989	21.7572	0.993538	0.952299	0.714989	0.0752659	0	0	1	0	0	0	0.1135	0.1135
861	120	38	0.267984	32.0546	44.856	15.6383	4.85221	1.33096	3.10749	1.63765	0.985998	0.808519	33.9528	32.8046	29.834	27.1179	7.9295	11.0579	17.1552	18.8226	0.972346	0.941474	0.81814	0.719878	0	0	1	0	0	0	0.233545	0.2335
862	113	10	0.130989	14.8519	19.4801	8.02175	3.14082	0.735249	1.17871	1.03068	1.02031	0.782443	15.4375	14.8231	11.6665	13.3721	3.44363	5.67224	11.1045	10.398	0.974803	0.923888	0.306624	0.62877	0	0	0	0	0	1	0.223069	0.2231
863	109	20	0.176176	18.8556	23.1418	9.73438	2.98182	1.1991	1.79877	1.31385	0.984852	0.903472	26.0298	25.0229	20.6784	14.287	4.09094	6.88324	10.5423	16.9579	0.987573	0.961422	0.86028	0.538694	0	1	0	0	1	0	0.157164	0.1572
864	107	16	0.160601	17.2865	53.8811	18.4355	4.6467	1.25214	3.09601	1.98235	1.14017	0.808204	22.3077	20.1947	16.9872	13.5986	9.52493	13.0359	16.4286	17.7079	0.904261	0.763754	0.254334	0.640525	0	0	1	0	0	0	0.42698	0.427
866	118	29	0.1986	23.3771	41.4269	13.569	4.29966	1.64532	3.24143	1.72926	1.00132	0.688495	30.4397	29.5522	26.421	17.608	7.3233	9.59471	15.2016	23.2683	0.970628	0.945827	0.817901	0.65372	0	0	1	0	0	0	0.240584	0.2406
867	119.5	48	0.262616	31.7515	19.3748	11.5914	4.99676	2.15079	1.06924	1.01887	0.88407	0.426481	44.7002	43.7461	38.3438	22.9309	3.42501	8.19634	17.6662	30.4168	0.99706	0.982291	0.887539	0.657	0	0	0	1	0	0	0.0766218	0.0766
868	122.5	26	0.168852	20.426	25.7695	12.8802	4.27395	1.46083	1.66687	1.22013	0.682119	0.649139	27.7946	26.6629	23.4436	19.2856	4.55544	9.10767	15.1107	20.6593	0.986477	0.939851	0.764558	0.358566	0	0	0	0	0	1	0.163897	0.1639
869	121	15	0.190104	21.9343	18.8885	9.47766	3.02207	1.325	1.59768	1.31632	0.884324	0.946659	30.683	29.5874	25.5009	15.6531	3.33904	6.70172	10.6846	18.7384	0.994061	0.97401	0.907991	0.549722	0	0	0	0	1	0	0.108824	0.1088
870	105	29	0.253114	26.5963	59.7524	18.4463	4.8638	1.17931	3.25023	1.54581	1.04253	0.994731	34.2128	32.722	27.6237	26.4033	10.5628	13.0435	17.1961	16.6779	0.951147	0.917118	0.782609	0.775246	0	0	1	0	0	0	0.308739	0.3087
871	131	50.75	0.25211	33.652	25.9135	17.1657	7.98247	1.94027	1.18556	0.888255	0.651524	0.637065	47.1321	45.2709	36.1284	35.554	4.5809	12.138	28.2223	27.4396	0.995266	0.963386	0.624322	0.635899	0	0	0	1	0	0	0.0971929	0.0972
872	107	32.75	0.26862	29.894	30.8166	20.4688	7.37939	1.85137	1.32346	1.11666	0.895943	0.669385	39.8791	37.5316	29.8535	27.2846	5.44766	14.4736	26.0901	26.1823	0.990626	0.92265	0.486037	0.281357	0	0	1	0	0	0	0.136605	0.1366
873	101	25	0.155561	15.967	18.3258	9.83858	3.27457	1.13781	1.55296	1.43576	0.768066	0.683397	22.2605	21.076	18.179	13.3838	3.23957	6.95693	11.5774	16.0911	0.989354	0.94395	0.770986	0.555146	0	0	0	0	0	1	0.14553	0.1455
874	99	25	0.230384	23.7089	23.2357	15.3451	4.71147	1.32396	1.2929	1.12994	0.805442	0.787228	27.8449	25.7119	20.8524	19.6918	4.10753	10.8507	16.6576	18.7236	0.98906	0.906591	0.601553	0.309715	0	0	1	0	0	0	0.147515	0.1475
875	129.5	43	0.23878	30.4107	37.4405	13.6882	5.2053	1.92059	2.5355	1.25584	0.807777	0.595196	35.0694	33.6548	28.9207	20.2232	6.61861	9.67899	18.4035	27.1612	0.982029	0.957752	0.771406	0.667555	0	0	1	0	0	0	0.188729	0.1887
876	113	21	0.144819	16.2214	23.557	10.1357	3.25035	1.06082	2.11447	1.69156	1.09454	0.860845	22.5284	21.6949	18.936	16.986	4.16433	7.16704	11.4917	15.0022	0.982767	0.943857	0.794801	0.468983	0	0	0	0	1	0	0.184848	0.1848
877	100	21	0.167214	17.4715	14.5893	9.81264	4.17913	1.11652	1.14236	1.06553	0.922997	0.809198	24.5198	23.5787	19.3259	19.1034	2.57904	6.93859	14.7754	15.7899	0.994453	0.955721	0.644575	0.562861	0	0	1	0	0	0	0.105182	0.1052
878	103	17	0.179423	18.1427	20.3318	9.08945	3.08241	0.925961	2.10329	1.45975	1.13122	0.767834	21.2126	19.9431	15.4234	13.1968	3.59419	6.42721	10.898	13.0951	0.985541	0.946645	0.707626	0.123939	0	0	1	0	0	0	0.169436	0.1694
879	119	18	0.166208	19.6658	27.5093	13.6698	4.70208	1.32883	1.89521	1.37394	1.10703	0.990875	26.7044	25.1503	21.3756	19.157	4.863	9.66602	16.6244	18.7924	0.983279	0.923196	0.628602	0.19417	0	0	1	0	0	0	0.182105	0.1821
881	116	20	0.197336	22.5977	25.8999	14.7233	5.68429	1.45006	1.41396	1.24014	0.950004	0.815029	31.4121	29.4356	23.4357	17.8166	4.57849	10.4109	20.097	20.507	0.989321	0.935365	0.514417	0.495151	0	0	0	1	0	0	0.145756	0.1458
883	99	16	0.194236	18.9061	47.6406	14.7937	4.10822	1.06093	3.30736	2.0858	1.38194	0.948973	25.3543	24.576	22.3073	19.6305	8.42176	10.4608	14.5248	15.0039	0.943222	0.904888	0.758974	0.644843	0	0	0	0	0	1	0.332163	0.3322
884	106	31	0.189231	20.4525	15.663	9.34043	4.48175	1.64681	1.25179	0.992739	0.76485	0.658082	28.5964	27.7346	22.6023	16.0933	2.76885	6.60468	15.8454	23.2894	0.995301	0.971231	0.713111	0.722841	0	0	1	0	0	0	0.096825	0.0968
885	113	34	0.235991	26.4892	31.5613	14.553	4.19947	1.51469	1.77023	1.30243	0.968996	0.816253	34.6798	33.138	30.4861	25.8788	5.5793	10.2905	14.8474	21.421	0.986974	0.950562	0.873391	0.561111	0	0	1	0	0	0	0.16088	0.1609
886	117	23	0.189304	21.4734	17.0292	8.8037	3.58682	0.947469	1.63868	1.23046	0.91915	0.777271	23.9921	23.1588	18.7797	17.2861	3.01036	6.22515	12.6813	13.3992	0.992097	0.963195	0.737572	0.631782	0	0	1	0	0	0	0.125473	0.1255
887	123	48	0.27314	34.2034	29.6135	19.463	7.52034	1.78194	1.3594	1.14666	0.782992	0.610397	48.0056	46.0536	37.609	35.6086	5.23498	13.7624	26.5884	25.2005	0.994036	0.954305	0.707245	0.706506	0	0	0	0	1	0	0.109049	0.109
888	109	31	0.195076	21.3467	52.0069	16.6233	4.78967	1.4414	3.79816	1.8148	0.828884	0.734353	27.1722	25.9872	22.4423	16.4515	9.19361	11.7544	16.934	20.3845	0.941022	0.891857	0.656231	0.590468	0	0	1	0	0	0	0.338346	0.3383
889	114	34.25	0.203038	22.4228	12.6439	7.32661	3.20429	1.3243	1.28232	1.24197	0.869708	0.951784	31.6233	31.2579	28.8463	23.1419	2.23514	5.18069	11.3289	18.7284	0.997499	0.986169	0.919653	0.587411	0	0	0	0	1	0	0.0706802	0.0707
891	116	30	0.228361	27.2523	48.5206	16.2341	6.27478	1.77641	2.64673	1.49262	0.995381	0.79153	37.4578	36.389	29.2631	25.6522	8.57731	11.4793	22.1847	25.1222	0.97343	0.948939	0.652125	0.202219	0	0	1	0	0	0	0.228986	0.229
893	110	21.75	0.219192	24.2454	26.52	9.84656	3.49434	1.12667	2.10672	1.23691	0.786047	0.706785	21.8698	21.0541	17.517	14.5547	4.68811	6.96257	12.3543	15.9336	0.976754	0.943736	0.708932	0.406924	0	0	1	0	0	0	0.214365	0.2144
894	92	26	0.221747	21.0398	38.2689	14.7834	4.04332	1.41606	2.71979	1.89742	0.905768	0.858074	28.9241	27.6536	25.2964	20.8665	6.76506	10.4534	14.2953	20.0261	0.972263	0.9258	0.825014	0.280949	0	0	1	0	0	0	0.23389	0.2339
897	111	16	0.129546	14.0059	32.4634	10.1144	2.89979	0.987421	3.63228	2.02701	1.39175	0.957125	18.6064	18.0484	16.3831	11.8937	5.73878	7.15193	10.2523	13.9642	0.951247	0.918136	0.779996	0.523985	0	0	0	0	1	0	0.308431	0.3084
898	113	28	0.199855	22.743	13.6341	7.38769	2.54822	1.02611	1.47722	1.26327	0.751187	0.710453	27.0874	26.5057	24.4444	20.3938	2.41018	5.22389	9.00931	14.5114	0.996034	0.980386	0.929603	0.702629	0	0	0	0	0	1	0.0889781	0.089
899	107	13	0.118137	12.6527	44.3196	12.4009	3.13041	0.73376	4.16364	2.32685	1.19861	1.00531	15.9448	15.1723	13.1753	11.6872	7.83467	8.76875	11.0677	10.3769	0.870955	0.816077	0.542543	0.460062	0	0	1	0	0	0	0.491363	0.4914
900	108	18	0.181681	19.3865	20.948	10.1249	3.53926	1.0143	2.12014	1.49169	0.996562	0.80807	23.0785	21.9488	18.1017	15.1135	3.70312	7.15935	12.5132	14.3443	0.987043	0.945306	0.722595	0.314956	0	0	1	0	0	0	0.160457	0.1605
901	118	19	0.117098	13.652	16.5391	6.85749	2.52249	1.11814	1.49128	1.08837	0.641298	0.719267	19.1071	18.7126	16.3524	10.0729	2.92372	4.84898	8.91835	15.8129	0.988223	0.965843	0.838186	0.77086	0	0	0	1	0	0	0.153018	0.153
903	102	14.25	0.207451	21.4317	33.1087	12.6165	2.96529	0.96142	3.38583	2.21935	1.28738	0.962285	16.1446	16.0924	14.4755	11.464	5.85285	8.92118	10.4839	13.5965	0.931973	0.832269	0.68954	0.537663	0	0	0	0	1	0	0.362527	0.3625
904	133	67.5	0.29825	41.5073	25.5684	16.3219	7.40523	1.85986	1.32501	1.21215	0.777472	0.708231	57.9382	56.8693	51.4373	46.944	4.5199	11.5413	26.1814	26.3025	0.996952	0.97919	0.860768	0.828293	0	0	0	0	0	1	0.0780125	0.078
905	114	22	0.252736	29.2441	44.979	15.1028	4.56085	1.43942	3.50464	1.8526	1.03807	0.76952	30.2699	30.5271	25.2658	20.6625	7.95124	10.6793	16.125	20.3564	0.964884	0.936813	0.769858	0.171492	0	0	0	1	0	0	0.262678	0.2627
906	105	24	0.219009	22.4465	33.0137	16.7895	3.8614	1.34933	1.84271	1.36572	0.928795	0.739841	28.2388	25.96	23.3958	16.1092	5.83605	11.872	13.6521	19.0824	0.978411	0.889304	0.812093	0.536042	0	0	0	1	0	0	0.206668	0.2067
907	100	23	0.135282	13.8992	21.5743	7.851	2.64221	0.952551	2.24156	1.70189	1.23138	0.857607	19.2142	18.5128	15.8187	12.4722	3.81383	5.55149	9.34163	13.4711	0.980103	0.953979	0.807007	0.377898	0	0	0	1	0	0	0.19849	0.1985
908	116	27	0.188309	22.3142	24.9033	12.5158	4.62585	1.3986	1.34554	1.33417	0.901147	0.744003	31.1258	29.6793	23.5372	19.0443	4.40232	8.85004	16.3549	19.7792	0.989947	0.954507	0.719152	0.270047	0	0	1	0	0	0	0.141437	0.1414
909	110	33	0.186306	21.256	21.0936	13.3962	5.00503	1.52161	1.49508	1.18014	0.751587	0.61665	28.7554	27.4907	23.0026	19.5385	3.72886	9.47253	17.6955	21.5189	0.991557	0.93876	0.638912	0.41904	0	0	0	0	1	0	0.129675	0.1297
910	103	9	0.115266	11.8871	42.6189	10.3248	2.75623	0.698741	4.33249	1.89063	1.13383	1.18491	13.648	12.8312	10.55	10.7094	7.53402	7.30071	9.74476	9.88169	0.833827	0.822351	0.383188	0.385482	0	0	0	1	0	0	0.552026	0.552
911	111.5	18.5	0.161504	18.1157	16.9668	10.8881	3.97332	0.991293	1.81579	1.386	0.940165	0.778799	22.9518	21.7214	15.6995	15.6609	2.99933	7.69907	14.0478	14.019	0.991425	0.935076	0.446482	0.445752	0	0	1	0	0	0	0.130679	0.1307
912	116	47	0.249608	30.9435	13.1869	8.06094	4.03509	1.5505	1.56133	1.15413	0.733206	0.730271	39.7185	39.1623	36.2275	28.874	2.33114	5.69994	14.2662	21.9274	0.998276	0.989351	0.919199	0.650605	0	1	1	0	0	0	0.0586916	0.0587
914	122	31	0.176083	21.191	15.5195	8.88702	4.0968	1.20442	1.16363	0.988698	0.786923	0.679016	29.7328	29.0763	25.4031	22.5068	2.74349	6.28407	14.4844	17.033	0.995734	0.976366	0.821519	0.653655	0	0	0	0	0	1	0.0922715	0.0923
915	96	20	0.187042	18.3105	13.7927	7.34687	2.96159	1.13209	1.44669	1.27051	0.856364	0.703469	19.3003	18.7652	16.6323	10.4862	2.43823	5.19502	10.4708	16.0102	0.991988	0.960915	0.776965	0.755658	0	0	0	0	1	0	0.126331	0.1263
916	102	31	0.24741	26.5697	23.7002	17.3784	5.6299	1.77769	1.47291	1.20279	0.919101	0.779938	36.2642	34.2087	29.7902	23.548	4.18964	12.2884	19.9047	25.1404	0.993304	0.933253	0.744015	0.350242	0	0	1	0	0	0	0.115531	0.1155
920	106	29	0.214761	24.1366	15.2505	10.8006	5.09189	1.82752	1.69817	1.47516	1.03744	0.768413	33.9865	32.9678	27.91	23.0628	2.69593	7.63717	18.0026	25.8451	0.996849	0.972798	0.764164	0.451351	0	0	1	0	0	0	0.0793235	0.0793
921	101.5	25	0.193917	19.8597	38.6263	13.6443	4.70515	1.25731	2.96048	1.63077	1.02172	0.836642	24.5766	23.5256	18.3058	17.0982	6.82824	9.64801	16.6352	17.7811	0.960629	0.912038	0.417359	0.274485	0	0	0	0	0	1	0.277834	0.2778
922	99.5	32	0.22702	22.7303	27.2784	16.1383	4.89701	1.76653	1.19128	0.946508	0.663931	0.773917	31.6644	29.6317	24.2364	16.6373	4.82218	11.4115	17.3136	24.9825	0.988336	0.92287	0.699777	0.745991	0	0	0	1	0	0	0.15229	0.1523
923	118	22	0.161387	18.444	21.4288	9.39898	3.68127	1.11573	2.59016	1.54426	1.16459	0.816789	23.6669	23.0456	20.357	15.3548	3.78811	6.64608	13.0153	15.7788	0.987107	0.957513	0.768915	0.230282	0	0	0	0	1	0	0.16006	0.1601
925	115	16	0.189497	21.8904	17.6322	9.37767	3.17137	0.82767	1.62035	1.34989	1.02001	0.859315	21.5836	19.9771	15.704	15.2861	3.11697	6.63102	11.2125	11.705	0.989517	0.943303	0.700158	0.643162	0	0	0	0	1	0	0.144414	0.1444
926	112	52	0.263802	31.1914	30.7377	18.6314	7.29671	1.73405	1.3972	1.08524	0.808489	0.728964	43.7992	42.1499	34.9364	33.5627	5.43371	13.1744	25.7978	24.5232	0.992275	0.949898	0.67434	0.682732	0	0	0	0	0	1	0.12406	0.1241
927	122	28	0.189655	22.6613	17.9904	10.5701	2.76715	1.13595	1.54825	1.51527	0.867746	0.751333	27.892	26.897	24.8897	19.7719	3.18029	7.47416	9.78337	16.0647	0.993478	0.960616	0.919509	0.582954	0	0	1	0	0	0	0.114022	0.114
928	109	15	0.223078	25.0869	15.4393	9.98563	4.08181	1.00846	1.75486	1.35722	0.967381	1.01105	26.2283	24.9751	19.8289	20.0996	2.72931	7.06091	14.4314	14.2617	0.994571	0.959203	0.685794	0.70465	0	0	1	0	0	0	0.10406	0.1041
930	107	20	0.192928	21.4414	17.6252	9.47635	4.24472	1.04716	1.67879	1.23351	0.883841	0.660777	27.5816	26.7041	21.1376	18.8051	3.11573	6.70079	15.0073	14.809	0.993599	0.968006	0.704217	0.616312	0	0	1	0	0	0	0.112964	0.113
931	104	19	0.166155	17.5212	28.721	10.5417	2.92118	1.0351	2.54183	1.55019	0.917759	0.663105	20.8657	19.5179	17.3598	12.3693	5.0772	7.45408	10.3279	14.6385	0.969944	0.924199	0.803775	0.53479	0	0	0	1	0	0	0.243328	0.2433
932	107	27	0.159689	17.1064	18.9191	9.34402	3.14356	0.829256	1.26534	1.08018	0.75385	0.680448	23.8715	22.5016	20.0728	19.7214	3.34445	6.60722	11.1142	11.7275	0.990137	0.955918	0.832722	0.803979	0	0	0	1	0	0	0.140102	0.1401
934	107	22.75	0.173683	18.5857	19.7427	13.447	4.09683	1.27731	1.19475	1.23316	0.903957	0.690796	25.9794	24.2142	20.6964	16.7164	3.49005	9.50844	14.4845	18.064	0.990935	0.919675	0.714284	0.378995	0	0	1	0	0	0	0.13434	0.1343
936	114	19	0.143464	16.1224	23.6523	11.4849	3.73605	1.13592	1.5054	1.28561	1.02129	0.715762	22.3025	21.0308	17.4734	13.0738	4.18118	8.12105	13.2089	16.0644	0.982269	0.922436	0.654637	0.581092	0	0	1	0	0	0	0.187476	0.1875
937	112	16	0.157637	17.776	50.4038	16.4106	4.4086	1.07113	3.14654	1.74893	1.16024	0.856664	22.0075	20.2887	17.0443	14.8116	8.91022	11.6041	15.5868	15.1481	0.914373	0.82029	0.404614	0.209613	0	0	1	0	0	0	0.404872	0.4049
938	122	28.75	0.276392	31.388	27.9719	15.8107	4.8877	1.55732	1.57553	1.32783	0.879105	0.726721	35.6287	33.5601	27.2386	21.5171	4.94478	11.1799	17.2806	22.0238	0.990322	0.942881	0.77299	0.213281	0	0	0	1	0	0	0.138787	0.1388
939	121	37	0.224453	26.3508	24.5492	14.4192	6.39826	1.71926	1.32406	1.03917	0.763128	0.682132	36.7983	35.1514	27.6427	25.0992	4.33973	10.1959	22.6213	24.314	0.993022	0.95701	0.574726	0.248167	0	0	0	0	1	0	0.117933	0.1179
940	106	23	0.179504	19.7068	25.6436	12.7116	3.71878	1.19449	2.02504	1.4025	0.894547	0.846344	25.2152	23.6946	20.6769	17.8019	4.53319	8.98847	13.1479	16.8926	0.983707	0.925254	0.771796	0.315511	0	0	1	0	0	0	0.17978	0.1798
943	115	19.75	0.145838	17.0754	22.4834	12.766	3.84411	0.791599	1.51511	1.25531	0.941154	0.830473	23.7583	22.0311	18.9224	18.2054	3.97455	9.02691	13.591	11.1949	0.985908	0.912204	0.695787	0.788587	0	0	1	0	0	0	0.167291	0.1673
944	128	56	0.309921	42.552	48.4747	27.1805	10.4786	2.64925	1.85448	1.22532	0.956982	0.796686	58.9197	55.8188	45.0468	42.0083	8.56919	19.2195	37.0473	37.4661	0.989367	0.938852	0.568881	0.452287	0	0	0	0	1	0	0.145438	0.1454
945	112	29	0.240706	28.0753	38.9483	16.5017	6.86314	2.27951	2.13094	1.355	0.996762	0.841583	38.0275	36.7614	29.9009	23.1592	6.88516	11.6685	24.2649	32.2372	0.983473	0.948288	0.584338	0.695631	0	0	0	1	0	0	0.181058	0.1811
946	117	25	0.246107	28.8718	48.8684	14.9115	5.31517	1.66822	3.21361	1.68996	0.888257	0.911534	35.2309	34.5294	28.0275	24.6141	8.63879	10.544	18.792	23.5922	0.969471	0.952236	0.741926	0.285152	0	0	0	0	1	0	0.245205	0.2452
947	105	25	0.2824	29.0351	32.7327	14.2338	3.83185	1.09912	1.52532	1.15142	0.869054	0.704269	23.1372	21.5326	19.2828	16.3229	5.78638	10.0648	13.5477	15.5439	0.968223	0.884033	0.711607	0.30524	0	0	1	0	0	0	0.25009	0.2501
949	106	20	0.192021	21.1924	27.4336	14.3506	4.43004	1.07472	1.4159	1.13357	0.884699	0.903643	25.5805	23.7814	19.6766	17.8697	4.84963	10.1474	15.6626	15.1988	0.981865	0.904395	0.605298	0.525922	0	0	0	0	1	0	0.189583	0.1896
950	92	19	0.240832	23.3017	44.2173	16.2278	5.20132	1.20313	2.67614	1.83448	1.18776	1.03281	27.4879	26.3052	20.0331	20.5777	7.81658	11.4748	18.3895	17.0148	0.958716	0.899841	0.396686	0.56241	0	1	0	0	0	1	0.284364	0.2844
951	105	10	0.120867	12.6899	30.9828	9.28975	2.25562	0.621777	4.63285	2.93655	1.80651	1.24273	17.0152	16.4006	14.6148	12.2357	5.47703	6.56884	7.97482	8.79325	0.946777	0.916287	0.838001	0.695365	0	0	0	0	1	0	0.321891	0.3219
952	115	22	0.192229	21.6245	47.3472	15.9951	4.691	1.31626	3.14185	1.38013	0.881409	0.834649	27.8513	26.5194	22.5892	18.2219	8.36988	11.3102	16.5852	18.6147	0.953775	0.904493	0.678924	0.204355	0	0	1	0	0	0	0.300521	0.3005
953	109	28	0.233598	25.7456	25.5566	13.2728	4.64493	1.55969	1.55551	1.0529	0.828924	0.639375	31.1322	29.8473	25.566	20.583	4.5178	9.38527	16.4223	22.0574	0.989415	0.949276	0.766412	0.359463	0	0	1	0	0	0	0.145117	0.1451
955	108	30	0.187366	20.0575	36.0474	15.7053	5.30648	1.2879	2.12432	1.1519	0.700232	0.755219	27.6412	25.6836	19.9087	19.9601	6.37234	11.1054	18.7612	18.2136	0.973063	0.901687	0.334587	0.409075	0	0	1	0	0	0	0.230538	0.2305
956	100	15	0.178572	18.321	22.3185	13.5499	3.93943	0.96715	1.30124	1.01414	1.00756	0.889239	24.1296	22.2366	17.3433	15.5625	3.94539	9.58125	13.928	13.6776	0.986542	0.902411	0.595878	0.477042	0	0	1	0	0	0	0.163509	0.1635
957	116	37	0.272747	32.2999	44.8304	21.9007	5.37948	1.60807	3.03725	2.38792	1.45594	1.04879	44.4447	40.2499	35.7099	31.2824	7.92497	15.4861	19.0193	22.7416	0.983974	0.923021	0.846362	0.686663	0	0	0	1	0	0	0.178311	0.1783
958	119	30	0.252497	30.0012	21.4849	15.7234	5.6643	1.67818	1.35707	1.16193	0.904439	0.827572	39.2442	37.391	31.0913	23.6283	3.79802	11.1182	20.0263	23.733	0.995306	0.954769	0.76493	0.0938253	0	0	1	0	0	0	0.0967792	0.0968
959	102	34	0.252775	27.2084	22.7942	12.4699	3.54093	1.25767	2.44933	1.83291	1.07361	1.01314	37.7394	35.4209	33.3786	26.8808	4.02949	8.81758	12.5191	17.7861	0.994284	0.96852	0.927	0.749798	0	0	1	0	0	0	0.106771	0.1068
960	99	37	0.312016	34.7718	16.1	9.78632	5.9323	1.7529	1.27313	1.11414	1.07563	0.779979	47.0732	46.37	40.4515	30.8856	2.8461	6.91998	20.9739	24.7897	0.998171	0.988802	0.855081	0.596477	0	0	0	1	0	0	0.0604613	0.0605
961	116	18	0.198364	22.374	61.25	19.0873	5.1442	1.46871	3.03617	1.68424	1.14024	0.81669	29.414	27.512	24.5187	19.0696	10.8276	13.4968	18.1875	20.7707	0.929782	0.871398	0.670642	0.39635	0	0	0	0	0	1	0.36811	0.3681
962	113	16	0.13779	15.7691	18.0056	8.48908	2.94135	0.988472	1.23023	1.18913	1.03446	0.816331	17.7465	17.0014	14.7242	11.8721	3.18298	6.00269	10.3992	13.9791	0.983784	0.935597	0.707943	0.527948	0	0	1	0	0	0	0.179357	0.1794
963	105	23	0.201023	21.1585	24.2693	11.1441	3.87478	1.0726	2.13113	1.16228	0.713098	0.705032	22.3147	21.1482	17.1837	15.7088	4.29024	7.88004	13.6994	15.1689	0.981344	0.927988	0.60367	0.259921	0	0	1	0	0	0	0.19226	0.1923
965	123	18.5	0.216606	25.4591	21.4326	11.3901	3.76423	1.16605	1.80492	1.41653	1.08644	1.12012	35.5745	34.7114	30.4339	21.8594	3.78879	8.054	13.3086	16.4904	0.994312	0.972709	0.899319	0.656434	0	0	0	1	0	0	0.106503	0.1065
966	113	24.5	0.166649	19.3711	26.157	10.3249	4.11284	1.07866	2.11235	1.19959	0.909054	0.856089	26.9719	26.1944	22.1006	21.3506	4.62396	7.30083	14.5411	15.2545	0.985195	0.960373	0.753061	0.699661	0	0	1	0	0	0	0.171436	0.1714
967	106	31	0.206716	22.7343	28.0197	14.4362	5.26906	1.59733	1.95283	1.20719	0.817178	0.799598	31.6643	30.1279	24.327	21.0764	4.95323	10.208	18.629	22.5896	0.987689	0.940851	0.643112	0.359847	0	0	1	0	0	0	0.15643	0.1564
968	107	20	0.166366	18.1568	20.223	9.79338	3.75057	1.32703	1.65475	1.24917	0.795445	0.70857	25.2717	24.2359	19.8833	16.0191	3.57495	6.92497	13.2603	18.767	0.989944	0.95831	0.745142	0.520965	0	0	1	0	0	0	0.141461	0.1415
969	111	25	0.159197	18.0326	13.3369	9.81456	4.01593	1.16948	1.32828	1.31318	0.829861	0.83595	25.098	23.1384	18.7245	15.6934	2.35765	6.93994	14.1985	16.539	0.995578	0.95396	0.651928	0.315654	0	0	1	0	0	0	0.093938	0.0939
970	101	20	0.193745	19.8591	35.438	16.5267	5.25232	1.09165	2.03712	1.18743	0.763585	0.773088	25.5178	23.5895	18.8096	19.5666	6.26462	11.6861	18.5697	15.4383	0.969397	0.868668	0.159175	0.614377	0	0	0	0	0	1	0.2455	0.2455
971	126	28	0.17131	21.4512	20.8421	11.5392	3.63756	1.14422	1.67095	1.26213	0.886974	0.702657	28.5467	26.9996	23.9114	19.1411	3.6844	8.15944	12.8607	16.1817	0.991636	0.953243	0.843041	0.53415	0	0	0	1	0	0	0.129066	0.1291
972	112	29.25	0.214412	23.1494	26.6691	13.8668	4.13859	1.15104	2.15986	1.44076	0.89365	0.866381	29.8522	28.1066	24.8715	22.218	4.71448	9.80533	14.6321	16.2782	0.987451	0.937174	0.808636	0.6806	0	0	1	0	0	0	0.157927	0.1579
973	117	13	0.16282	18.7323	41.2034	11.7973	3.67653	0.90306	2.94666	1.56127	0.977809	0.91194	25.0315	24.0775	21.0255	18.7761	7.28379	8.34194	12.9985	12.7712	0.956728	0.938064	0.786002	0.733041	0	0	1	0	0	0	0.290985	0.291
974	108.5	22	0.160794	17.7648	19.7947	12.0699	3.48951	1.30223	1.46448	1.41164	0.860922	0.676485	24.802	23.1038	18.569	13.3234	3.49924	8.53469	12.3373	18.4164	0.989997	0.929268	0.747375	0.690373	0	0	1	0	0	0	0.141087	0.1411
975	105	9	0.124099	13.2485	35.3966	9.97593	2.93463	0.900502	4.13493	2.36383	1.34954	1.37045	17.509	16.7175	12.2957	10.7433	6.25729	7.05405	10.3755	12.735	0.933961	0.906616	0.536607	0.536963	0	0	0	0	0	1	0.357375	0.3574
978	109	42	0.270711	31.8156	33.7157	22.1992	8.05744	2.25882	1.28584	0.997429	0.741161	0.888945	44.4748	41.8771	32.9024	30.7937	5.96015	15.6972	28.4874	31.9446	0.99098	0.927089	0.500365	0.265999	0	0	0	0	0	1	0.134012	0.134
979	113	22	0.183489	20.4086	25.7228	14.1552	5.06386	1.26448	1.55026	1.3385	0.990036	0.830602	28.3558	26.5796	20.1548	19.4707	4.5472	10.0093	17.9034	17.8825	0.987058	0.926385	0.459272	0.395584	0	0	1	0	0	0	0.160362	0.1604
980	106	22	0.188128	19.9482	24.3064	13.686	4.30144	1.17306	1.24596	1.1145	0.819699	0.822046	26.7906	24.9708	19.7604	17.1536	4.2968	9.6775	15.2079	16.5895	0.987055	0.921847	0.638508	0.254343	0	0	0	1	0	0	0.160384	0.1604
981	102	24	0.157473	16.2866	17.6212	10.957	3.61768	1.27611	1.26078	1.29039	1.01156	0.60913	22.8092	21.6292	17.5711	13.7598	3.11502	7.74777	12.7904	18.0469	0.990631	0.933641	0.685655	0.64705	0	0	1	0	0	0	0.136568	0.1366
983	119	45.75	0.340555	41.8838	34.6538	20.7053	8.76682	2.54047	1.49542	1.21155	0.988099	0.70586	53.919	51.6881	43.0329	38.6006	6.12598	14.6409	30.9954	35.9277	0.993525	0.959045	0.693693	0.365641	0	0	0	0	0	1	0.113615	0.1136
984	108	29	0.223862	25.1146	38.7308	16.5456	6.67081	1.53557	2.18393	1.21168	0.787319	0.780973	31.4921	29.8452	20.2489	22.7285	6.84671	11.6995	23.5849	21.7162	0.97608	0.919962	0.512722	0.295118	0	0	0	0	1	0	0.21741	0.2174
985	106	26	0.206723	22.8822	27.6599	13.2063	4.59816	1.05863	1.7897	1.12586	0.92995	0.835369	31.8509	30.6012	26.7148	23.4702	4.88963	9.33827	16.257	14.9713	0.988146	0.952301	0.793525	0.770131	0	0	0	0	1	0	0.153516	0.1535
986	102	14	0.171759	17.09	28.7966	12.1584	3.59571	0.945554	2.67902	1.79698	1.01589	1.01905	22.1068	20.5612	13.9547	14.1558	5.09057	8.59727	12.7127	13.3721	0.973126	0.908386	0.4124	0.328098	0	0	0	1	0	0	0.230272	0.2303
988	110	20	0.176709	20.061	56.9951	17.8845	5.02069	1.52494	2.97282	1.66714	1.03181	0.838705	26.3847	24.8747	21.2217	17.7485	10.0754	12.6463	17.7508	21.5659	0.924218	0.861122	0.54805	0.568063	0	0	1	0	0	0	0.381866	0.3819
989	105	24	0.162363	17.6172	46.3985	14.2505	4.20448	1.15976	4.14428	1.87354	0.932477	0.874401	23.4927	22.666	19.7334	17.0222	8.20218	10.0766	14.8651	16.4015	0.937071	0.895745	0.657683	0.267577	0	0	1	0	0	0	0.349138	0.3491
990	90	19	0.190042	17.971	18.6494	9.46854	3.52982	1.20984	2.2511	1.46166	0.952409	0.738564	22.9309	22.0007	17.8752	13.562	3.29678	6.69527	12.4798	17.1097	0.989611	0.952569	0.71594	0.609678	0	0	1	0	0	0	0.14377	0.1438
991	113	18	0.18021	20.713	40.3371	17.1211	4.75413	1.19543	3.15522	2.01267	1.18405	1.09998	28.314	26.1759	20.7565	17.9609	7.13066	12.1064	16.8084	16.906	0.967768	0.886618	0.586719	0.337673	0	0	1	0	0	0	0.251842	0.2518
992	103	29	0.202876	21.0409	21.2011	11.9905	4.45573	1.45928	1.54649	1.28144	0.874473	0.91029	29.4061	28.0301	22.7338	16.5855	3.74787	8.47859	15.7534	20.6374	0.991845	0.953155	0.720987	0.595085	0	0	0	1	0	0	0.127452	0.1275
993	119	21	0.190692	22.8543	17.5418	10.8541	4.42575	1.23567	1.44219	1.2167	0.997567	0.812611	31.3158	29.9393	23.6947	21.8494	3.10097	7.67501	15.6474	17.4751	0.995085	0.966583	0.750934	0.600273	0	0	1	0	0	0	0.0990227	0.099
994	105	19	0.204168	21.5838	45.5401	18.7763	4.84481	1.39767	2.92103	1.69566	1.01414	0.902456	28.7172	26.6434	23.8056	20.5497	8.05043	13.2769	17.129	19.766	0.959902	0.866995	0.694454	0.273538	0	0	1	0	0	0	0.280335	0.2803
996	110	26	0.211809	23.7705	22.3899	10.7684	2.97399	0.886842	2.57575	1.88881	1.31966	0.921468	30.3166	28.8345	26.6982	23.6401	3.95801	7.61441	10.5147	12.5418	0.991441	0.964503	0.919181	0.847665	0	0	0	0	1	0	0.130556	0.1306
997	120	40.25	0.21005	26.0733	27.8826	14.1552	5.38579	1.87698	1.294	1.0003	0.876654	0.648088	36.5099	35.3098	30.7651	24.6112	4.92899	10.0093	19.0416	26.5446	0.990845	0.958981	0.785441	0.374651	0	0	0	0	0	1	0.135004	0.135
998	111	27.5	0.158696	17.3323	18.9059	8.30909	3.10094	1.25575	1.8071	1.45022	0.978654	0.732734	24.1065	23.3819	20.8414	16.3122	3.34213	5.87541	10.9635	17.759	0.990343	0.967914	0.850457	0.395343	0	0	0	1	0	0	0.13864	0.1386
999	97	17	0.201755	19.7852	19.9993	10.549	4.34831	1.25595	1.31928	1.20725	1.00047	0.749528	25.2804	24.3054	19.5676	15.027	3.53542	7.45926	15.3736	17.7618	0.990173	0.951743	0.618651	0.533141	0	0	0	0	0	1	0.139848	0.1398
1000	120	40	0.248938	30.5752	19.8801	10.9744	4.55522	1.3561	1.41463	1.18338	0.843623	0.649385	40.3288	39.3947	34.2956	27.5552	3.51434	7.76009	16.1051	19.1782	0.996196	0.980407	0.882881	0.718049	0	0	0	1	0	0	0.0871421	0.0871
1001	139	32	0.192467	26.2764	40.4575	18.5363	5.90149	1.68416	1.89981	1.3216	0.842667	0.738899	36.4169	34.6574	30.1202	24.6403	7.15195	13.1071	20.8649	23.8176	0.980526	0.925728	0.721206	0.256241	0	0	0	0	0	1	0.196391	0.1964
1002	91	27	0.191211	18.1876	14.9164	7.46261	3.44276	1.11622	1.56126	1.15626	0.776579	0.673594	25.1678	24.6497	21.0516	18.8638	2.63688	5.27686	12.172	15.7858	0.994496	0.976817	0.815897	0.547466	0	0	0	0	0	1	0.104772	0.1048
1003	116	27	0.191763	22.3387	44.5799	18.0839	4.75983	1.17868	2.45061	1.60709	1.05108	0.939647	27.948	25.9855	23.5368	20.9617	7.88069	12.7872	16.8285	16.669	0.959421	0.870543	0.699136	0.606332	0	0	0	1	0	0	0.281976	0.282
1004	114	26	0.201331	23.2305	29.3358	13.3682	4.90214	1.35628	1.64864	1.05813	0.980123	0.74888	29.9072	28.5636	23.3854	21.0616	5.18588	9.45273	17.3317	19.1807	0.984852	0.943653	0.671357	0.413079	0	0	0	0	1	0	0.173399	0.1734
1005	123	32	0.1998	24.886	20.1589	9.40646	3.69509	0.823905	2.35698	1.56643	0.903476	0.8429	33.2417	32.7913	28.73	28.0002	3.56363	6.65137	13.0641	11.6518	0.994237	0.979212	0.890634	0.909304	0	0	1	0	0	0	0.107203	0.1072
1006	101	19	0.1811	17.9776	13.5373	8.82082	3.24641	1.22291	1.44201	1.43932	1.05468	0.758171	25.1959	24.1282	20.5169	15.6667	2.39309	6.23726	11.4778	17.2945	0.995479	0.96601	0.828877	0.423542	0	0	0	1	0	0	0.094979	0.095
1007	117.5	24	0.17386	20.7121	21.9354	12.6958	4.42066	1.2192	1.83444	1.55832	1.02342	0.845791	25.961	24.3202	20.0107	16.6675	3.87767	8.97731	15.6294	17.2421	0.988782	0.929378	0.624468	0.256012	0	0	1	0	0	0	0.149366	0.1494
1008	120	28.75	0.228489	27.0003	41.9827	18.3994	5.4182	1.37784	2.7476	1.75551	1.19086	0.732557	28.5812	27.4072	23.8497	22.6332	7.42156	13.0103	19.1562	19.4856	0.965699	0.880145	0.595702	0.508724	0	0	1	0	0	0	0.259666	0.2597
1009	127	38	0.21694	26.6579	35.3434	17.9274	4.78158	1.68729	1.93044	1.33402	0.83936	0.636085	36.904	34.3149	30.9228	23.6921	6.24789	12.6766	16.9054	23.8618	0.985564	0.929263	0.83733	0.119057	0	0	0	0	1	0	0.169301	0.1693
1010	115	21	0.149099	17.1137	15.8571	7.36959	2.96951	1.05944	1.20325	1.22358	0.871559	0.759265	23.9353	23.2137	19.2017	15.4062	2.80316	5.21108	10.4988	14.9827	0.993118	0.974478	0.837286	0.232848	0	0	0	1	0	0	0.117114	0.1171
1011	110	19.25	0.193509	21.0791	32.8543	16.2968	4.3441	1.36585	1.41624	1.04547	0.944294	0.782265	29.022	26.844	22.9136	15.5547	5.80788	11.5236	15.3587	19.316	0.979771	0.903172	0.742101	0.592905	0	0	0	1	0	0	0.20012	0.2001
1012	86	8	0.118404	10.2111	9.57933	3.37091	1.25148	0.51247	1.33318	1.20097	1.14734	0.921181	14.278	13.9904	12.6986	9.05735	1.6934	2.3836	4.42465	7.24742	0.992942	0.98538	0.937333	0.599773	0	0	0	1	0	0	0.118602	0.1186
1013	106	22	0.158635	16.8134	20.5348	11.0011	3.21156	0.863217	1.10062	1.05911	0.859818	0.72142	23.2335	21.4399	18.7457	17.0466	3.63007	7.77898	11.3546	12.2077	0.987719	0.931857	0.795682	0.697957	0	0	0	1	0	0	0.156243	0.1562
1014	128	26	0.185245	23.6373	43.3662	16.1122	5.39036	1.54192	2.54214	1.42496	0.901304	0.864495	32.3975	30.9229	26.2583	18.8001	7.66614	11.393	19.0578	21.8061	0.971601	0.929654	0.687925	0.506653	0	0	1	0	0	0	0.236627	0.2366
1015	123	39	0.264681	31.7068	22.2538	10.967	4.61665	1.51859	1.10034	1.07343	0.910611	0.754565	38.5654	37.213	32.693	26.2502	3.93395	7.75481	16.3223	21.4761	0.994784	0.978046	0.866452	0.575028	0	0	1	0	0	0	0.102007	0.102
1016	118	35	0.243687	29.9655	18.6898	10.0739	5.27792	2.06264	1.24906	1.09	0.857472	0.728316	42.217	41.6255	36.4787	25.8517	3.30392	7.12335	18.6603	29.1701	0.996933	0.985249	0.85926	0.463225	0	0	0	1	0	0	0.0782605	0.0783
1017	130	26	0.136213	17.6414	23.7889	9.9491	3.89681	1.3186	1.62831	1.20458	0.87204	0.626677	23.9226	22.7419	18.5377	13.4537	4.20532	7.03508	13.7773	18.6478	0.984428	0.95095	0.669064	0.692456	0	0	1	0	0	0	0.175789	0.1758
1018	108	15	0.134451	14.401	11.4886	7.27881	3.27995	0.899185	1.2063	1.05787	0.863598	0.730409	20.2296	19.4869	15.3112	12.597	2.03092	5.1469	11.5964	12.7164	0.994948	0.96449	0.652978	0.136732	0	0	1	0	0	0	0.100393	0.1004
1019	114	23	0.237745	25.8849	32.8002	13.7784	4.77398	1.40405	2.43503	1.47372	0.924448	0.825026	33.4308	31.9706	27.646	22.239	5.7983	9.74278	16.8786	19.8563	0.984844	0.952435	0.791997	0.450336	0	0	0	0	0	1	0.173442	0.1734
1020	118	32	0.211159	24.7862	27.1719	16.6997	5.68587	1.79355	1.42322	1.15999	0.873165	0.784923	34.55	32.2836	25.2085	20.9722	4.80335	11.8085	20.1026	25.3647	0.990289	0.930704	0.603381	0.562456	0	0	1	0	0	0	0.139026	0.139
1021	108	38	0.245794	26.0213	22.4554	12.1802	4.80838	1.44046	1.21676	1.13175	0.741149	0.769001	36.4959	35.5359	31.252	27.2333	3.96959	8.61268	17.0002	20.3712	0.994067	0.970185	0.839104	0.66367	0	0	0	0	0	1	0.108768	0.1088
1024	116	16.25	0.110229	12.7161	16.9842	9.4501	3.352	0.900853	1.06737	1.09787	0.854327	0.801268	17.7293	16.7147	13.6717	11.8247	3.00241	6.68223	11.8511	12.74	0.985556	0.916611	0.498593	0.372186	0	0	1	0	0	0	0.169348	0.1693
1025	123	26	0.208231	25.1558	22.4667	15.0826	3.93445	0.982976	1.28203	1.30896	0.85523	0.856806	29.5164	27.68	23.5496	19.8966	3.97159	10.665	13.9104	13.9014	0.990906	0.922792	0.806903	0.715432	0	0	0	1	0	0	0.134555	0.1346
1026	107	14	0.145225	15.6471	18.596	5.67755	1.75258	0.643703	2.12527	1.25523	0.938328	0.689094	13.8477	13.6097	12.278	9.25198	3.28734	4.01464	6.1963	9.10333	0.971414	0.955502	0.863314	0.178534	0	0	0	0	1	0	0.237393	0.2374
1027	109	30	0.21721	23.9792	30.0319	20.2745	5.90896	1.45062	1.48571	1.31064	0.864265	0.696338	33.3116	30.3246	25.5136	22.4237	5.30893	14.3362	20.8913	20.5149	0.987219	0.881192	0.574034	0.403732	0	0	1	0	0	0	0.159372	0.1594
1029	132	31	0.161203	20.5096	21.3525	12.6238	5.57698	1.22194	1.29542	1.11682	0.851357	0.718122	28.722	27.6073	21.2004	21.0014	3.77463	8.92639	19.7176	17.2809	0.991327	0.946285	0.367415	0.568265	0	0	1	0	0	0	0.13142	0.1314
1030	110	20	0.149776	16.6208	25.3004	13.0183	3.87889	0.960348	1.84935	1.30558	0.847203	0.848478	22.8463	21.2264	17.631	16.0405	4.47253	9.2053	13.7139	13.5814	0.980651	0.901071	0.628476	0.532079	0	0	0	0	0	1	0.195766	0.1958
1032	111	26	0.230523	26.1221	37.3083	16.6931	5.19997	1.33411	2.43839	1.58928	1.12331	0.804181	32.2825	29.7356	24.8757	22.8858	6.59524	11.8038	18.3847	18.8671	0.978909	0.917836	0.673639	0.566003	0	0	1	0	0	0	0.204298	0.2043
1033	112	11	0.113763	12.6723	16.7417	9.58295	2.88218	0.637908	1.4935	1.42654	0.975918	0.806877	17.4399	15.9699	12.8825	12.1022	2.95954	6.77617	10.19	9.02138	0.985496	0.905518	0.611823	0.66658	0	0	1	0	0	0	0.169699	0.1697
1036	116	22	0.159105	18.27	22.1256	10.2116	3.56587	1.27905	2.14576	1.45736	1.0975	0.755558	24.2701	22.3783	19.0424	14.0958	3.91128	7.22068	12.6073	18.0885	0.986929	0.946514	0.749449	0.62669	0	0	0	0	1	0	0.161157	0.1612
1038	113	18	0.169417	19.6774	31.3449	14.7647	5.03252	1.27212	2.4284	1.4155	0.895423	0.830227	27.1223	25.3695	20.0174	18.9507	5.54105	10.4402	17.7926	17.9905	0.978909	0.911398	0.458178	0.314275	0	0	1	0	0	0	0.204299	0.2043
1039	103	24	0.179043	17.4704	17.7545	8.53937	2.14729	0.65286	1.80894	1.76266	1.37321	1.12936	24.1378	23.4694	22.3742	20.1855	3.13859	6.03825	7.59181	9.23284	0.99151	0.966337	0.940674	0.889261	0	0	0	0	0	1	0.130028	0.13
1040	131	21	0.19777	26.3245	40.15	13.3026	3.72559	0.90298	2.74994	1.62696	1.31425	0.990765	27.9908	27.2014	22.7169	19.7796	7.09759	9.40638	13.1719	12.7701	0.967318	0.938306	0.814737	0.763661	0	0	0	1	0	0	0.253568	0.2536
1041	119	32.75	0.185943	21.9224	18.9986	11.2623	4.07992	1.30503	1.24486	1.01911	0.902456	0.792708	30.7663	29.7105	26.0405	22.2673	3.35852	7.96366	14.4247	18.4559	0.994024	0.963407	0.832561	0.559495	0	0	1	0	0	0	0.109162	0.1092
1043	105	26	0.282067	32.2595	55.5433	17.1217	5.49875	1.57019	3.12572	1.6047	1.07307	0.893824	33.9369	32.7688	26.1783	21.1607	9.81876	12.1069	19.441	22.2058	0.957231	0.929245	0.669694	0.303171	0	0	1	0	0	0	0.289324	0.2893
1045	114	17	0.215128	25.645	39.6954	14.3888	4.46854	1.09702	3.60825	1.84619	1.01617	0.990283	29.6691	28.4213	23.1876	19.8723	7.01723	10.1744	15.7987	15.5142	0.971627	0.933727	0.731966	0.624915	0	0	1	0	0	0	0.236516	0.2365
1046	127	24	0.192734	24.5037	26.1221	13.2683	4.86151	1.52962	1.5452	1.12539	0.778706	0.626602	34.0949	32.1692	26.2349	21.9906	4.61778	9.38212	17.188	21.6321	0.990786	0.956525	0.755492	0.179822	0	0	0	1	0	0	0.135439	0.1354
1047	118	34	0.29266	33.0135	54.9282	19.6018	6.01085	1.71762	1.86515	1.08144	0.928355	0.863606	33.1463	31.3665	26.4408	20.8533	9.71003	13.8606	21.2516	24.2908	0.956129	0.897069	0.594977	0.512836	0	0	0	0	0	1	0.292945	0.2929
1049	132	30	0.241713	30.5715	61.7929	19.1042	4.91074	1.8356	3.27851	2.31091	1.20938	0.910626	33.6209	33.4905	30.7712	18.9241	10.9235	13.5087	17.3621	25.9594	0.945747	0.915041	0.825616	0.684524	0	0	0	1	0	0	0.324904	0.3249
1050	100	21	0.186515	19.6734	30.9737	12.2041	4.18436	1.33355	2.70382	1.72789	1.28847	0.900651	27.1577	25.9437	22.1348	20.0451	5.47542	8.62962	14.7939	18.8592	0.979465	0.943058	0.743841	0.338848	0	0	1	0	0	0	0.201616	0.2016
1051	122.5	24	0.178089	21.581	25.2998	11.8265	4.7183	1.24914	2.20312	1.18552	0.84702	0.697003	27.5658	26.3871	21.2741	19.6196	4.47242	8.36257	16.6817	17.6656	0.986751	0.948453	0.620592	0.435052	0	0	1	0	0	0	0.162245	0.1622
1052	117	33	0.254581	29.6861	44.1211	15.5079	5.36411	1.55401	2.96693	1.58054	0.846163	0.896155	35.4556	34.2168	28.2926	24.6523	7.79957	10.9658	18.965	21.9771	0.975504	0.947256	0.742075	0.453056	0	0	1	0	0	0	0.219982	0.22
1053	108	11	0.1333	14.3693	15.5819	8.85914	2.43047	1.00535	1.66021	1.34853	1.06913	0.965574	19.9465	18.352	14.1486	9.97447	2.75451	6.26436	8.59302	14.2179	0.990419	0.939938	0.79444	0.712625	0	0	0	1	0	0	0.138095	0.1381
1054	118	26	0.232179	27.1687	51.5184	16.3981	5.20626	1.58194	2.57733	1.6308	1.162	0.949723	37.0181	35.4551	29.658	24.9268	9.10725	11.5952	18.4069	22.372	0.969264	0.945011	0.784096	0.440996	0	0	0	0	0	1	0.246022	0.246
1055	120	31	0.185725	22.8095	42.0849	13.6199	4.63974	1.83728	3.02024	1.70177	0.949682	0.6892	31.3125	30.513	26.5215	17.1903	7.43963	9.63071	16.404	25.983	0.971365	0.948884	0.785773	0.749859	0	0	1	0	0	0	0.237593	0.2376
1056	129	21	0.185594	23.2545	20.9315	12.3474	4.28968	1.15491	1.74913	1.61387	1.13542	0.814877	32.6231	31.3505	26.2517	20.9359	3.70021	8.73092	15.1663	16.3329	0.993547	0.960438	0.81623	0.625607	0	0	1	0	0	0	0.113423	0.1134
1057	118	21	0.163007	19.1898	44.394	13.9636	4.50521	1.10592	3.15435	1.73211	0.925711	1.08312	22.0987	21.1976	16.867	17.1556	7.84782	9.87375	15.9283	15.64	0.934818	0.884892	0.328939	0.410956	0	0	1	0	0	0	0.355126	0.3551
1059	121	25.5	0.155073	18.8445	31.6522	11.1139	3.12982	1.09032	2.08772	1.40798	0.980066	0.803128	25.4216	24.3158	22.4987	19.7369	5.59538	7.85871	11.0656	15.4194	0.975477	0.946333	0.87069	0.62422	0	0	1	0	0	0	0.220103	0.2201
1060	102	21	0.191118	20.3375	20.4348	10.5979	4.05421	1.06679	1.39894	1.19558	0.949578	0.75276	27.5527	26.171	20.9341	18.149	3.6124	7.49386	14.3338	15.0867	0.991368	0.958128	0.728815	0.555872	0	0	1	0	0	0	0.131109	0.1311
1063	128	38	0.26411	31.7407	47.6345	14.4849	4.20003	1.19544	3.87216	1.915	1.24725	1.00754	34.4756	33.7267	29.6719	24.8507	8.42067	10.2423	14.8493	16.9061	0.969712	0.952772	0.865764	0.732928	0	0	1	0	0	0	0.244251	0.2443
1064	114	25	0.231031	26.6615	25.7317	15.1148	5.70391	1.48009	1.22899	0.92926	0.904356	0.759221	34.2331	32.4012	25.3007	25.2037	4.54877	10.6878	20.1664	20.9317	0.991133	0.944031	0.60389	0.557018	0	0	1	0	0	0	0.132876	0.1329
1065	103	20	0.140296	14.6166	20.6726	8.55893	3.57877	0.878287	1.44689	1.10841	0.759362	0.691638	20.2262	19.3388	15.3302	14.1219	3.65444	6.05208	12.6529	12.4208	0.983542	0.94977	0.564612	0.475821	0	0	0	0	0	1	0.180678	0.1807
1066	102	23	0.146391	15.2915	23.3918	11.025	2.84736	0.794276	2.35656	1.59709	1.04546	0.759367	20.926	19.6276	17.5211	16.1679	4.13512	7.79584	10.0669	11.2328	0.980281	0.917737	0.818461	0.719245	0	0	1	0	0	0	0.197607	0.1976
1067	122	26.25	0.244775	30.2262	43.1339	20.3409	5.30312	1.4756	2.63169	1.50231	1.1153	0.861573	34.6557	32.8277	29.7703	25.6265	7.62507	14.3832	18.7494	20.8681	0.975495	0.898906	0.776757	0.580418	0	0	1	0	0	0	0.220024	0.22
1069	125	28	0.194267	24.3641	29.5992	12.4198	4.74233	1.38628	1.544	1.01913	0.795573	0.682207	33.9593	33.2851	30.4112	24.2055	5.23246	8.78212	16.7667	19.6049	0.988058	0.964565	0.834286	0.586518	0	0	1	0	0	0	0.15408	0.1541
1070	106	24	0.204489	22.1629	19.0812	12.4479	4.75685	1.33027	1.27893	1.12552	0.93995	0.906165	31.0764	29.7895	24.8011	22.9817	3.3731	8.802	16.818	18.8129	0.994092	0.955351	0.734956	0.574357	0	0	1	0	0	0	0.108542	0.1085
1071	105	20	0.181278	19.2446	20.7124	12.0385	4.40092	1.30243	1.48419	1.25239	0.889809	0.803889	26.8007	25.2457	19.816	13.5995	3.66148	8.5125	15.5596	18.4191	0.990624	0.941438	0.619236	0.674429	0	0	0	0	1	0	0.136619	0.1366
1073	117	22	0.156947	18.2415	26.3215	12.1433	3.06309	1.14066	1.50603	1.19818	0.885732	0.677121	25.0576	23.5748	20.9421	15.4524	4.65304	8.58659	10.8297	16.1314	0.982608	0.93131	0.855911	0.287073	0	0	1	0	0	0	0.185694	0.1857
1074	118	34	0.226531	27.7444	23.311	15.704	5.79333	1.26657	1.57885	1.26711	0.871727	0.764215	38.8612	37.0488	31.5912	31.6784	4.12083	11.1044	20.4825	17.912	0.994362	0.954026	0.761332	0.824795	0	0	1	0	0	0	0.10604	0.106
1075	114	22	0.343569	41.8777	35.0476	17.9254	5.14961	1.72073	1.83733	1.29551	0.849524	0.877472	31.3271	28.892	25.5271	18.4707	6.1956	12.6752	18.2066	24.3348	0.980248	0.898629	0.700931	0.651063	0	1	0	1	0	0	0.197771	0.1978
1076	111	13.25	0.21748	24.3867	20.7715	12.5373	4.48788	1.4546	1.60261	1.33312	0.928173	1.08728	34.0757	32.7198	24.5048	18.7461	3.67192	8.86523	15.867	20.5711	0.994177	0.962595	0.76206	0.411785	0	0	0	0	1	0	0.107758	0.1078
1079	110	36	0.220312	24.4612	24.1591	15.5368	4.47447	1.84193	1.28718	1.25505	0.85614	0.571903	31.8592	29.9951	26.3662	15.0095	4.27077	10.9862	15.8196	26.0488	0.990974	0.93051	0.800003	0.817305	0	0	1	0	0	0	0.134051	0.1341
1080	119	29	0.193779	23.3126	16.4836	10.676	5.83169	1.57368	1.44483	1.14798	0.930453	0.80212	32.8284	31.9699	25.1408	23.5888	2.91392	7.54905	20.6181	22.2551	0.996053	0.971722	0.572211	0.331485	0	0	1	0	0	0	0.0887622	0.0888
1081	91	16	0.187728	16.7506	15.1305	8.15829	2.81873	0.725252	1.46702	1.31522	1.0155	0.647529	23.4487	22.562	19.545	16.4032	2.67472	5.76878	9.96573	10.2566	0.993473	0.96676	0.860241	0.780398	0	0	0	0	0	1	0.114067	0.1141
1082	120	29	0.287584	36.9062	63.9926	21.1649	7.81237	2.44338	2.94493	1.56716	0.865376	1.11068	50.2605	47.1312	33.0916	27.7558	11.3124	14.9658	27.6209	34.5546	0.974341	0.948246	0.550737	0.595649	0	1	0	0	0	1	0.225075	0.2251
1083	112	25	0.185694	21.3267	20.9469	13.4427	4.57589	1.4453	1.19546	0.988511	0.905469	0.733098	29.8513	28.2621	22.6517	18.1168	3.70292	9.5054	16.1782	20.4396	0.992277	0.941744	0.699924	0.462996	0	0	1	0	0	0	0.124046	0.124
1084	96	19	0.186056	17.995	27.9626	14.3813	4.3036	1.2214	1.86142	1.42422	0.963691	0.792423	23.6314	21.4275	16.679	14.9819	4.94314	10.1691	15.2155	17.2731	0.977878	0.88021	0.409621	0.497696	0	0	0	1	0	0	0.209177	0.2092
1085	107	24	0.184533	19.3452	21.9668	10.6999	4.03781	1.23707	1.91165	1.56956	1.06562	0.786617	26.8712	25.3871	20.6422	16.1045	3.88321	7.56596	14.2758	17.4948	0.989503	0.954558	0.722296	0.390665	0	0	0	0	0	1	0.144512	0.1445
1086	111	24.75	0.166495	19.1126	15.8541	9.43046	3.7971	1.33074	1.49665	1.23938	0.983746	0.71284	23.9545	23.1526	19.8087	13.4229	2.80263	6.66834	13.4248	18.8195	0.993132	0.957625	0.73532	0.700916	0	0	1	0	0	0	0.116998	0.117
1087	117	31	0.263764	31.513	56.0193	20.1436	5.31344	2.07959	2.93799	1.74003	1.10719	0.803492	42.7929	39.7084	33.2656	22.742	9.90291	14.2437	18.7858	29.4099	0.972855	0.93345	0.825281	0.634069	0	0	0	1	0	0	0.231415	0.2314
1088	101	23	0.171609	17.7999	52.1329	17.8953	4.93619	1.20886	2.62169	1.4082	0.957554	0.935063	23.4008	21.7471	18.4891	18.8299	9.21588	12.6539	17.4521	17.0959	0.919184	0.813285	0.330198	0.419159	0	0	1	0	0	0	0.393827	0.3938
1090	110	29	0.199647	23.1136	24.8896	13.7785	6.54184	1.28296	1.35941	1.11091	0.884508	0.712315	32.3932	31.2153	22.7108	23.2956	4.39989	9.7429	23.1289	18.1438	0.990732	0.950043	0.189271	0.627209	0	0	1	0	0	0	0.135828	0.1358
1091	115	36	0.22091	26.6941	15.2941	9.89645	4.79851	1.31401	1.32842	1.10241	0.673306	0.725625	37.545	36.6747	32.0247	28.876	2.70364	6.99785	16.9653	18.5829	0.997404	0.981627	0.84815	0.765411	0	0	1	0	0	0	0.0720105	0.072
1092	104	27	0.206639	22.774	17.432	7.76384	3.09901	1.50022	1.68657	1.36354	1.0181	0.963407	31.7508	30.4104	25.4652	16.784	3.08158	5.48986	10.9566	21.2163	0.995279	0.98357	0.902705	0.611702	0	0	0	1	0	0	0.0970553	0.0971
1094	92	15	0.27173	25.4719	48.9622	17.1608	4.91287	1.30134	3.64001	2.09254	1.25043	1.29792	29.4797	25.9928	20.8343	18.7164	8.65538	12.1345	17.3696	18.4037	0.955927	0.88434	0.552211	0.182011	0	0	0	0	0	1	0.293605	0.2936
1095	108	37	0.249929	28.1864	25.9411	13.8099	5.35083	1.75893	1.51934	1.10532	0.809621	0.918749	39.431	38.2828	34.5845	31.1965	4.58578	9.76505	18.918	24.8751	0.993214	0.966921	0.837126	0.603493	0	0	0	0	1	0	0.116299	0.1163
1096	109	27	0.233028	26.514	28.8435	16.9886	6.39653	1.77231	1.41119	1.0778	0.925016	0.875504	36.9884	35.0166	27.3253	22.5507	5.09886	12.0128	22.6152	25.0642	0.990453	0.939314	0.561279	0.436476	0	0	1	0	0	0	0.13785	0.1379
1097	114	13	0.161015	17.8121	46.8259	15.5814	4.14269	0.918646	3.76058	2.29475	1.3604	1.16714	21.4688	19.1618	16.2276	16.8638	8.27773	11.0177	14.6466	12.9916	0.922678	0.818165	0.43053	0.637581	0	0	1	0	0	0	0.385571	0.3856
1098	114	23	0.230533	26.6758	21.8613	14.2114	4.31277	1.09063	1.25141	1.11409	0.806482	0.92965	27.3033	25.3998	21.0582	20.1968	3.86457	10.049	15.2479	15.4238	0.989932	0.918409	0.689712	0.645598	0	0	0	0	1	0	0.141542	0.1415
1099	107	20	0.184797	20.1774	25.4802	13.9567	4.53486	1.29778	1.34518	1.12753	1.11653	0.89289	27.8918	25.4507	18.9376	16.8066	4.50431	9.86889	16.0332	18.3533	0.986874	0.921758	0.532178	0.401801	0	0	0	1	0	0	0.161492	0.1615
1101	110	10.75	0.103463	11.3459	9.68562	5.37166	2.08748	0.545418	1.55443	1.40308	1.04427	0.664406	15.8421	15.2271	12.2679	11.5578	1.71219	3.79834	7.38036	7.71337	0.994142	0.968389	0.7988	0.744726	0	0	0	0	1	0	0.108078	0.1081
1102	119	24	0.179836	21.713	47.8881	14.8646	4.26688	1.14676	3.99695	2.15895	1.18063	0.916175	29.4467	28.1885	24.657	22.1979	8.46549	10.5109	15.0857	16.2177	0.957785	0.92788	0.790995	0.682812	0	0	1	0	0	0	0.287485	0.2875
1104	113	13.5	0.262366	29.9804	38.8176	13.2202	4.21118	1.18175	3.12239	1.81796	1.199	1.06943	34.0781	32.8427	27.1719	21.3577	6.86205	9.34808	14.8888	16.7125	0.979517	0.958637	0.836513	0.622641	0	0	0	1	0	0	0.201362	0.2014
1105	102	19.75	0.163084	17.1931	27.8085	11.864	3.95559	1.13562	1.36335	1.08282	0.94039	0.741746	23.65	22.4402	18.3804	17.1578	4.9159	8.38912	13.9851	16.0602	0.978158	0.927492	0.648904	0.351929	0	0	1	0	0	0	0.207861	0.2079
1106	108	31	0.232379	25.9581	20.8404	12.7895	6.29122	1.99811	1.15288	0.966718	0.881794	0.690127	36.4114	35.2957	29.4926	27.2305	3.6841	9.04356	22.2428	28.2575	0.994868	0.966618	0.656663	0.267142	0	0	1	0	0	0	0.10118	0.1012
1107	132.5	29	0.204527	27.6621	36.8691	15.3961	5.25444	1.48116	1.96356	1.20697	0.823826	0.765238	38.3112	36.3967	28.2053	25.4346	6.5176	10.8867	18.5772	20.9468	0.985423	0.954218	0.752455	0.567234	0	0	1	0	0	0	0.170123	0.1701
1108	97	15.75	0.127905	12.3181	14.3179	6.87347	2.68067	0.687147	1.23914	1.09097	0.726392	0.82669	17.1672	16.5839	13.7979	12.2449	2.53106	4.86028	9.47759	9.71773	0.989072	0.95609	0.726763	0.608421	0	0	1	0	0	0	0.147436	0.1474
1109	122	33	0.201345	23.6297	41.1453	10.5295	3.93601	1.69633	2.87525	1.35603	0.761113	0.591189	31.9367	31.645	27.8448	18.9648	7.27353	7.44546	13.9159	23.9897	0.97372	0.971927	0.86616	0.612411	0	0	0	0	1	0	0.227748	0.2277
1110	117	19	0.14749	17.1123	33.3203	12.0265	3.30838	0.953221	1.85569	1.43129	0.99502	0.740323	23.0039	21.7526	18.8482	14.5997	5.89025	8.50401	11.6969	13.4806	0.966662	0.920415	0.78414	0.38396	0	0	1	0	0	0	0.256055	0.2561
1111	102	17.5	0.21658	23.2375	9.97241	6.29685	2.31583	1.01066	1.55968	1.399	0.897203	0.927396	24.8705	23.9082	21.2077	16.586	1.76289	4.45254	8.1877	14.2929	0.997485	0.982505	0.922469	0.507335	0	0	1	0	0	0	0.0708829	0.0709
1114	117	27	0.207002	23.2355	55.3096	21.49	5.31481	1.55199	3.37532	1.99429	1.07029	0.754766	28.4485	25.7654	22.8888	16.9134	9.77746	15.1957	18.7907	21.9484	0.939083	0.807569	0.570993	0.637321	0	0	1	0	0	0	0.34369	0.3437
1116	115	23	0.23789	26.8849	19.6623	10.304	3.93564	1.13694	1.7928	1.29581	0.843454	0.759075	23.7686	23.2703	20.1052	16.902	3.47584	7.28602	13.9146	16.0788	0.98925	0.949719	0.721812	0.308281	0	1	0	0	1	0	0.146237	0.1462
1117	105	16.5	0.206948	22.7043	50.7543	10.2865	3.14685	1.10371	4.91736	1.91839	1.18213	0.949503	23.9653	23.8647	19.6158	15.8177	8.97217	7.27367	11.1258	15.6088	0.927274	0.95242	0.823589	0.161989	0	0	0	0	1	0	0.374382	0.3744
1118	117	25	0.237478	28.4096	18.9266	11.0367	4.85443	1.71457	1.25933	1.01521	0.811912	0.739319	34.18	32.9941	26.9361	19.8902	3.34578	7.80411	17.163	24.2478	0.995198	0.971624	0.77072	0.571947	0	0	0	1	0	0	0.0978871	0.0979
1119	117	25	0.254418	29.4329	23.8926	11.7875	3.54363	0.92945	1.48149	1.20173	0.903083	0.731411	28.817	27.3723	23.6623	21.2364	4.22366	8.33504	12.5286	13.1444	0.989201	0.95251	0.848325	0.785425	0	0	0	0	0	1	0.146568	0.1466
1120	110	57.5	0.408267	48.1837	58.1108	31.4513	11.2793	2.63193	1.65742	1.4305	0.784891	0.921594	67.3784	63.0273	44.1897	50.2979	10.2726	22.2394	39.8785	37.2211	0.988309	0.935679	0.430822	0.672593	0	0	0	1	0	0	0.152462	0.1525
1121	120	25	0.204521	23.6446	25.4681	10.73	3.21431	0.845025	1.80771	1.46012	1.15307	0.829079	33.1114	32.2005	28.9398	24.1715	4.50217	7.58729	11.3643	11.9505	0.990713	0.971844	0.919672	0.869233	0	0	0	1	0	0	0.13597	0.136
1122	89	13.75	0.222747	20.4353	14.7963	9.77551	3.04778	0.685544	1.34828	1.19151	0.994506	0.697902	16.2064	14.4923	11.2844	9.69931	2.61564	6.91233	10.7755	9.69506	0.98689	0.878922	0.296906	0.0296213	0	0	0	1	0	0	0.161395	0.1614
1123	117	29	0.315719	38.5523	29.617	18.1109	7.32162	2.17393	1.61914	1.36489	0.965909	0.876564	45.3502	43.1388	31.755	25.824	5.2356	12.8063	25.8858	30.744	0.993314	0.95492	0.579217	0.542636	0	0	1	0	0	0	0.115448	0.1154
1124	92	25	0.17377	16.6726	25.2406	12.165	4.45609	1.15966	1.75295	1.24242	0.879086	0.754441	23.084	21.8064	17.3056	15.8409	4.46195	8.60199	15.7546	16.4001	0.981141	0.918909	0.413777	0.258895	0	0	0	1	0	0	0.193292	0.1933
1125	94	64	0.464503	46.3445	38.0324	26.986	9.54207	2.0555	1.22737	1.07159	0.967149	0.87668	62.2358	59.5194	53.2289	49.3467	6.72324	19.082	33.7363	29.0692	0.994148	0.947214	0.773499	0.808074	0	0	0	1	0	0	0.108029	0.108
1126	124	32	0.215721	25.207	23.1843	9.1039	3.34341	1.44947	1.75238	1.36496	0.989448	0.597728	27.994	26.9695	24.5409	17.0968	4.09845	6.43743	11.8207	20.4986	0.989225	0.971095	0.87635	0.551691	0	0	1	0	0	0	0.146405	0.1464
1127	108	37	0.265198	29.7545	79.9031	27.5612	7.91232	1.64544	3.03535	1.50305	0.824741	0.854491	39.5953	37.1109	30.8501	30.4875	14.125	19.4887	27.9743	23.27	0.934206	0.85101	0.421605	0.646087	0	0	1	0	0	0	0.356735	0.3567
1128	100.5	15	0.243448	25.1721	18.9584	10.5837	3.29812	1.0991	1.24233	1.55117	1.18604	0.874284	18.3012	18.2088	14.9228	11.1699	3.3514	7.48383	11.6606	15.5437	0.98309	0.911636	0.624037	0.695408	0	0	0	0	0	1	0.183125	0.1831
1130	109	24	0.17189	19.0182	48.7556	18.834	5.23718	1.40803	2.88692	1.36021	0.86607	0.852133	25.4462	23.2091	19.3686	18.0754	8.61886	13.3177	18.5162	19.9125	0.940891	0.818988	0.293396	0.419538	0	0	0	0	1	0	0.338709	0.3387
1131	117	33.5	0.198293	23.1115	20.4987	12.8191	4.16876	1.18675	1.32931	1.12403	0.918549	0.775543	32.3734	31.0604	27.2556	24.68	3.62369	9.0645	14.7388	16.7832	0.993716	0.956469	0.841176	0.733182	0	0	0	1	0	0	0.111934	0.1119
1132	104	34	0.241429	27.1495	18.3384	11.5452	5.34629	1.23179	1.40914	1.26899	1.14643	0.739706	38.0656	36.6263	29.4269	29.01	3.2418	8.16372	18.902	17.4201	0.996367	0.974843	0.766422	0.799635	0	0	1	0	0	0	0.0851634	0.0852
1133	106	51	0.301405	32.8373	30.6147	18.4243	9.48451	2.17336	1.62131	1.0993	0.730126	0.743426	46.1169	44.5671	32.189	34.2983	5.41196	13.0279	33.5328	30.736	0.99309	0.95632	0.280256	0.443778	0	0	0	0	0	1	0.117353	0.1174
1134	116	41	0.247999	29.4343	38.6872	21.3975	5.76334	1.44364	1.55453	1.02597	0.760395	0.743069	39.8391	36.7965	33.4921	29.7514	6.839	15.1303	20.3765	20.4162	0.985155	0.91155	0.793633	0.727389	0	0	0	1	0	0	0.171666	0.1717
1135	125	25.75	0.190749	23.8582	43.517	16.5463	4.75334	1.4311	3.07587	1.75039	0.982185	0.827267	28.0022	26.5573	22.6551	18.7084	7.69278	11.7	16.8056	20.2387	0.961524	0.897725	0.67062	0.381459	0	0	1	0	0	0	0.274721	0.2747
1136	108	23.5	0.376419	40.8558	26.8928	15.0204	6.51468	1.84133	1.65602	1.39691	0.985475	0.660393	35.2561	33.5633	25.1923	21.3884	4.75402	10.621	23.0329	26.0403	0.990867	0.94861	0.405082	0.570415	0	0	0	1	0	0	0.134842	0.1348
1137	98	24	0.246688	25.4447	63.1383	23.8655	6.55845	1.77725	2.59091	1.51428	0.951242	0.877412	34.1263	31.5122	24.6073	23.2008	11.1614	16.8755	23.1876	25.1341	0.945003	0.844521	0.33475	0.384608	0	0	0	1	0	0	0.327061	0.3271
1139	131	39.75	0.229079	30.0578	16.0051	11.6137	5.29617	1.76906	1.44582	1.39716	1.03988	0.826772	42.3288	41.3654	36.2782	29.5131	2.82933	8.21215	18.7248	25.0184	0.997764	0.980095	0.856501	0.530469	0	0	0	0	1	0	0.0668418	0.0668
1140	116	18	0.173757	20.3923	40.9822	16.5094	4.31454	1.17979	3.07494	2.42798	1.43182	1.06958	24.2346	23.5567	19.4719	16.3449	7.24471	11.6739	15.2542	16.6847	0.954272	0.868569	0.621525	0.200779	0	0	0	1	0	0	0.298941	0.2989
1141	108	25.75	0.188876	20.9227	53.759	18.6564	5.90744	1.34936	2.78797	1.27134	0.853267	0.822656	26.9106	24.6661	18.8903	22.3453	9.50333	13.1921	20.8859	19.0829	0.935569	0.844961	0.426583	0.520272	0	0	1	0	0	0	0.353144	0.3531
1144	104	23	0.169379	18.3772	18.9905	11.1797	4.84885	1.26242	1.34463	1.20211	0.94745	0.716356	25.7297	24.7315	19.5113	18.0314	3.35708	7.90524	17.1433	17.8533	0.991452	0.947538	0.477498	0.140207	0	0	1	0	0	0	0.130475	0.1305
1145	121	29.25	0.228357	28.4197	16.1242	9.92483	5.4918	1.68846	1.32293	1.17745	0.856678	0.859888	39.9379	39.0446	32.9218	26.1466	2.85039	7.01792	19.4164	23.8784	0.99745	0.983714	0.807568	0.407397	0	0	0	0	0	1	0.0713704	0.0714
1149	108	22	0.27585	28.8471	18.0375	10.4788	3.42694	1.15007	1.58766	1.34974	0.91163	0.86267	22.7287	21.2774	18.4902	15.8812	3.18861	7.40965	12.1161	16.2644	0.99011	0.937406	0.755396	0.215796	0	0	1	0	0	0	0.14029	0.1403
1150	105	27.25	0.192625	20.2136	24.9943	15.8744	5.48498	1.40288	1.21267	0.966643	0.719423	0.726645	28.2375	26.249	20.317	19.8886	4.41841	11.2249	19.3923	19.8397	0.987682	0.903954	0.298242	0.0700801	0	0	0	1	0	0	0.156473	0.1565
1151	112.5	24	0.178789	20.1486	32.1687	14.1301	4.85501	1.20973	2.1404	1.58443	1.04274	0.770354	27.8765	26.5199	21.6804	21.9815	5.68667	9.9915	17.165	17.1082	0.978972	0.926313	0.610872	0.627892	0	0	0	0	0	1	0.203995	0.204
1152	113	19	0.205775	22.4184	28.933	11.3987	3.47511	1.11033	2.37452	1.45663	1.00739	0.933322	29.9845	28.9025	25.2682	19.0436	5.11468	8.06013	12.2864	15.7025	0.985344	0.960328	0.873826	0.565784	0	0	0	0	0	1	0.170577	0.1706
1153	107	21	0.190057	20.9258	36.0556	13.6098	5.04127	1.2557	2.47206	1.43073	0.962883	0.920896	27.8135	26.8702	22.434	20.4614	6.37378	9.62356	17.8236	17.7583	0.973388	0.933664	0.607279	0.496752	0	0	1	0	0	0	0.229161	0.2292
1154	129.5	35	0.209064	25.3991	17.6887	8.87507	2.97936	1.52713	1.40083	1.26962	0.654369	0.685066	35.6576	34.8249	31.1559	20.1253	3.12695	6.27562	10.5336	21.5969	0.996147	0.983629	0.941112	0.362821	0	0	0	1	0	0	0.0876939	0.0877
1155	128	29	0.228276	29.4972	17.344	10.4837	3.36213	1.27563	1.51196	1.232	0.825355	0.658746	36.7677	35.614	32.7156	25.5439	3.06602	7.4131	11.8869	18.0401	0.996517	0.978097	0.931656	0.707972	0	0	1	0	0	0	0.0833889	0.0834
1156	112	19	0.165571	18.3077	10.3734	5.5516	2.61185	0.92985	1.65535	1.27294	0.979325	0.805274	25.717	25.1491	21.386	17.4125	1.83378	3.92557	9.23427	13.1501	0.997454	0.987743	0.901974	0.655483	0	0	0	0	1	0	0.0713062	0.0713
1157	115	27	0.224749	25.2725	45.5454	17.575	5.73371	1.62779	3.7005	2.05386	1.31065	1.08501	33.9237	30.0104	22.8595	19.8035	8.05136	12.4274	20.2717	23.0204	0.971427	0.91023	0.462158	0.509859	0	0	1	0	0	0	0.237337	0.2373
1158	114	42	0.272458	33.1901	31.3961	17.7997	6.74671	1.6919	1.2904	0.995608	0.855865	0.93334	46.1559	44.6529	38.7192	34.8591	5.5501	12.5863	23.8532	23.9271	0.992744	0.959453	0.787702	0.727229	0	0	1	0	0	0	0.120247	0.1202
1159	103	23	0.220797	23.6354	19.9759	9.53278	3.91608	1.18114	1.52645	1.15772	1.16067	0.737398	26.9908	25.9211	18.7682	16.1312	3.53128	6.74069	13.8454	16.7039	0.991404	0.965596	0.675123	0.2596	0	0	0	1	0	0	0.130833	0.1308
1160	139	23	0.217033	29.2663	21.8554	12.2645	3.57848	1.21752	1.33417	1.10364	0.885922	0.869048	38.0096	36.5364	32.4977	23.5352	3.86352	8.67234	12.6518	17.2184	0.994821	0.971421	0.921105	0.681731	0	0	0	1	0	0	0.101646	0.1016
1161	110	16	0.148704	16.4136	25.8281	8.91757	2.94572	1.20551	2.4867	1.37638	0.980294	0.889001	22.4225	21.2997	17.236	10.8002	4.56581	6.30568	10.4147	17.0484	0.979049	0.955174	0.796802	0.773744	0	0	1	0	0	0	0.203627	0.2036
1162	121	36	0.192261	23.336	27.339	11.6232	4.36219	1.44583	1.95117	1.25002	0.789088	0.760399	31.726	30.8273	27.568	23.0387	4.8329	8.21882	15.4227	20.4471	0.988329	0.963805	0.82887	0.460783	0	0	0	1	0	0	0.152332	0.1523
1163	127	19	0.194043	25.0605	25.248	15.1967	5.08732	1.55119	1.49972	1.46054	1.0057	0.895259	30.8313	28.9525	25.3559	21.3204	4.46326	10.7457	17.9864	21.9372	0.989466	0.928573	0.704849	0.235464	0	0	0	0	0	1	0.144764	0.1448
1164	95	13	0.308115	30.1319	45.4589	20.0254	5.95169	1.76502	4.21767	3.04459	2.04083	1.65434	40.45	34.6198	24.3055	22.5551	8.03608	14.1601	21.0424	24.9611	0.980067	0.912526	0.500484	0.428357	0	0	0	0	1	0	0.198667	0.1987
1165	103	24	0.270839	27.774	71.9428	20.0682	5.37126	1.65389	4.15894	2.31346	1.24505	0.994566	30.5451	29.6497	24.0073	19.6441	12.7178	14.1904	18.9903	23.3896	0.909199	0.878032	0.61179	0.542791	0	0	0	1	0	0	0.416362	0.4164
1166	113	27	0.197956	22.8095	18.2297	10.6688	5.04561	1.33799	1.41171	1.16001	0.850247	0.702721	30.1555	29.0743	23.8976	22.2185	3.22259	7.54398	17.8389	18.9221	0.994273	0.96575	0.665413	0.524135	0	0	1	0	0	0	0.106866	0.1069
1167	97	9	0.226766	22.0392	37.6585	11.7558	2.87668	0.74083	4.31179	2.10151	1.40907	1.20631	14.3717	13.236	11.4792	10.7318	6.65715	8.31259	10.1706	10.4769	0.886248	0.778188	0.463674	0.216665	0	0	0	0	1	0	0.463211	0.4632
1168	113	21	0.145858	16.4672	18.2513	9.3285	3.86067	1.18022	1.44476	1.19248	0.812301	0.646774	22.9714	21.9456	18.1823	15.413	3.22641	6.59624	13.6495	16.6908	0.990087	0.953759	0.660638	0.383736	0	0	0	0	1	0	0.140454	0.1405
1170	130	25	0.206267	26.0217	14.6149	7.30368	3.03943	1.43266	1.57559	1.07792	0.72729	0.73957	35.3464	34.198	29.1678	19.6958	2.58357	5.16448	10.746	20.2608	0.997325	0.988531	0.929659	0.234505	0	0	0	1	0	0	0.0730927	0.0731
1171	119	26	0.197321	22.7593	16.569	8.93309	3.97285	1.4137	1.64525	1.25253	0.989728	0.802287	31.8997	30.8585	25.5051	19.2593	2.92901	6.31665	14.0461	19.9928	0.995776	0.978825	0.83469	0.268374	0	0	1	0	0	0	0.0918194	0.0918
1173	116	15.75	0.148483	17.6365	24.1231	9.75522	3.21753	0.960075	2.14795	1.45291	0.961338	0.822953	24.3103	22.4211	16.8213	16.0226	4.2644	6.89798	11.3757	13.5775	0.984495	0.951498	0.736657	0.530959	0	0	0	0	1	0	0.175415	0.1754
1176	111	21	0.185532	20.4106	12.7411	8.57779	3.53483	1.28745	1.39928	1.20875	0.879328	0.947719	28.147	27.2808	22.4748	14.8792	2.25233	6.06541	12.4975	18.2072	0.996793	0.974971	0.831137	0.576337	0	0	0	0	1	0	0.0800204	0.08
1177	125	44	0.25741	30.3644	18.3197	11.182	4.47442	1.59189	1.22057	1.07959	0.891882	0.653888	42.6871	41.6997	36.9517	29.1861	3.2385	7.90685	15.8194	22.5127	0.997118	0.981859	0.903726	0.636408	0	0	0	0	0	1	0.0758659	0.0759
1178	116	23	0.218502	25.6488	36.1488	16.8059	6.66668	1.25057	2.50842	1.36754	0.989725	0.82122	35.4698	33.5998	24.8292	23.9605	6.39026	11.8836	23.5703	17.6857	0.983637	0.935367	0.314375	0.67467	0	0	1	0	0	0	0.180161	0.1802
1180	128	19	0.188885	23.5151	26.679	14.2202	4.19932	1.13054	1.82599	1.32625	1.1129	0.872404	27.8739	26.1348	22.7493	19.9432	4.71623	10.0552	14.8468	15.9882	0.985582	0.923023	0.757677	0.597744	0	0	0	0	0	1	0.169199	0.1692
1181	110	21	0.180238	20.2316	25.9635	11.8223	4.00995	1.05696	1.6108	1.16054	0.926196	0.816792	28.1038	26.5889	22.7796	19.6257	4.58974	8.3596	14.1773	14.9476	0.986574	0.94929	0.782724	0.648006	0	0	1	0	0	0	0.163314	0.1633
1185	99	18	0.157726	15.738	19.3505	10.3053	3.06582	0.789327	1.8541	1.48081	1.05477	0.754059	21.7777	20.5739	18.5906	14.1229	3.42072	7.28695	10.8393	11.1628	0.987587	0.935176	0.812434	0.612591	0	0	1	0	0	0	0.157074	0.1571
1186	116	31	0.223389	25.8696	28.5083	14.0229	5.48476	1.74749	1.42773	1.21366	0.754288	0.680161	36.144	34.8877	29.1577	22.0314	5.0396	9.91569	19.3916	24.7132	0.990232	0.95876	0.746791	0.453061	0	0	0	1	0	0	0.139431	0.1394
1187	125	28	0.162038	19.5379	21.6988	9.47983	3.83314	1.23454	1.3849	1.12321	0.940797	0.696807	26.6431	25.945	22.6031	19.6742	3.83583	6.70325	13.5522	17.459	0.989582	0.966048	0.80032	0.460992	0	0	0	1	0	0	0.143971	0.144
1188	111	27	0.25188	29.138	53.2081	16.8868	5.69049	1.57193	4.14964	1.82799	0.907461	0.795941	28.9078	27.1231	20.0904	19.0055	9.40595	11.9408	20.1189	22.2304	0.945584	0.897878	0.0532627	0.518743	0	0	1	0	0	0	0.325378	0.3254
1189	104	16.75	0.174404	17.7455	24.2936	12.4328	3.2086	1.03563	1.51153	1.26632	1.04769	0.848389	24.6597	23.1658	19.6666	13.3861	4.29454	8.7913	11.3441	14.646	0.984719	0.925194	0.81687	0.40577	0	0	1	0	0	0	0.174152	0.1742
1190	104	27	0.228286	24.0607	25.6935	12.246	4.29288	0.995898	1.7319	1.24541	0.915858	0.801098	33.599	32.758	30.0298	25.2184	4.542	8.65923	15.1776	14.0841	0.990821	0.96443	0.862874	0.829513	0	0	0	0	1	0	0.135183	0.1352
1191	93	18	0.15471	14.6193	23.6903	7.11683	2.66844	0.930032	2.6863	1.40149	0.992893	0.610812	20.0906	19.1748	15.7792	12.6528	4.18789	5.03236	9.43437	13.1526	0.978033	0.964947	0.801571	0.27305	0	0	0	1	0	0	0.20845	0.2085
1194	117	41	0.232492	27.1684	31.7852	15.6068	4.98735	1.80967	1.20826	0.979983	0.814661	0.720852	37.784	36.0261	31.6004	23.9916	5.61888	11.0357	17.6329	25.5926	0.988881	0.951927	0.829843	0.348144	0	0	1	0	0	0	0.14871	0.1487
1195	107	23	0.199522	20.7998	28.3334	15.3345	4.66016	1.25265	1.62853	1.02797	0.875448	0.819898	28.6284	26.7044	21.639	18.3987	5.00869	10.8431	16.4762	17.7151	0.984576	0.913855	0.64827	0.270056	0	0	0	1	0	0	0.174956	0.175
1196	101	19	0.200718	20.6052	24.1667	11.0735	3.16223	1.10571	1.98803	1.44789	0.994518	0.796476	23.0572	21.6852	18.7723	13.3814	4.27212	7.83017	11.1802	15.6371	0.982685	0.932533	0.803307	0.517393	0	0	1	0	0	0	0.185284	0.1853
1197	113	25	0.182623	21.5892	49.9727	15.9301	4.32309	1.35738	3.42905	1.85067	1.35295	0.857228	26.6204	25.2942	22.9042	18.4391	8.83401	11.2643	15.2844	19.1962	0.943332	0.895366	0.744772	0.278067	0	0	1	0	0	0	0.331852	0.3319
1199	115	25	0.198027	22.6538	20.8813	11.9548	3.73448	1.0861	1.49146	1.27099	0.861122	0.74904	27.1953	25.8316	22.6864	21.5454	3.69133	8.45335	13.2034	15.3598	0.990745	0.944938	0.813192	0.701259	0	0	1	0	0	0	0.135734	0.1357
1200	114	16	0.177243	20.0287	16.3708	8.85269	2.99359	0.956432	1.03197	1.04851	0.82414	0.777617	21.7211	20.9279	18.7793	13.793	2.89398	6.2598	10.5839	13.526	0.991085	0.954218	0.82605	0.195823	0	0	1	0	0	0	0.133234	0.1332
1201	109	29	0.190924	21.4851	45.0162	15.8612	5.4071	1.41864	2.96786	1.47666	1.04665	0.803419	29.2181	28.0182	22.7015	18.1097	7.95781	11.2156	19.117	20.0626	0.962196	0.916386	0.539319	0.430356	0	0	1	0	0	0	0.272359	0.2724
1202	106	47	0.311369	36.1911	52.4054	22.2461	8.15956	2.11108	2.67167	1.35331	0.838795	0.85546	46.3169	44.1006	34.7566	33.7714	9.26405	15.7303	28.8484	29.8551	0.979793	0.934222	0.557744	0.467419	0	0	1	0	0	0	0.200014	0.2
1203	96	24	0.162251	15.8744	17.0153	7.15219	2.95127	1.00761	2.00379	1.40884	1.2998	0.814825	21.568	21.0646	18.9915	17.1973	3.00792	5.05736	10.4343	14.2498	0.990227	0.970751	0.835545	0.559835	0	0	1	0	0	0	0.139462	0.1395
1204	114	23	0.216477	24.828	25.3443	11.3919	4.37624	1.0927	1.88043	1.3056	0.904921	0.832063	25.5748	24.5164	19.8131	17.6095	4.48028	8.05531	15.4724	15.4531	0.984536	0.94448	0.624635	0.479502	0	0	1	0	0	0	0.175183	0.1752
1206	100	32	0.226486	23.583	19.1012	12.0662	5.32106	1.51328	1.40083	1.2403	0.979948	0.842793	33.0302	32.0193	26.2315	24.7415	3.37664	8.53212	18.8128	21.4009	0.994761	0.963844	0.696884	0.501803	0	0	1	0	0	0	0.102229	0.1022
1207	110	17	0.128056	13.8214	11.0609	5.91629	2.90089	0.960216	1.64373	1.26007	0.972298	0.798061	19.3121	18.7686	15.5651	11.5189	1.95531	4.18345	10.2562	13.5795	0.994861	0.974842	0.75221	0.529586	0	0	1	0	0	0	0.101248	0.1012
1208	112	12	0.134048	14.6742	9.31994	5.26597	2.08233	0.75898	1.51658	1.38143	1.14591	0.874459	16.4867	15.9009	13.1285	8.73642	1.64755	3.7236	7.36214	10.7336	0.994994	0.972194	0.827967	0.580961	0	0	0	0	1	0	0.0999322	0.0999
1210	110	39.75	0.217146	25.0972	24.7644	11.5416	4.23727	1.34133	1.76682	1.17741	0.952117	0.643069	34.927	34.071	30.5061	27.4779	4.37777	8.16112	14.981	18.9693	0.992114	0.970888	0.871113	0.723478	0	0	0	1	0	0	0.125341	0.1253
1211	101	20	0.177071	17.8768	19.8377	9.62643	3.05625	1.08025	2.85239	2.33992	1.38628	0.799226	24.8642	23.7648	21.6536	16.2394	3.50683	6.80691	10.8055	15.2771	0.990004	0.958101	0.866594	0.339125	0	0	0	0	1	0	0.141039	0.141
1212	90	22	0.20945	19.4514	23.9413	12.6428	4.42422	0.932918	1.40292	1.13356	0.802217	0.740925	22.0101	20.3155	15.8706	16.3103	4.23226	8.93981	15.642	13.1935	0.981339	0.897974	0.169118	0.587944	0	0	0	0	0	1	0.192287	0.1923
1213	96	8	0.174021	16.8441	18.6643	9.45268	3.1269	0.85627	1.48671	1.43417	1.20958	1.16289	23.4362	22.3621	18.6945	14.958	3.29942	6.68405	11.0553	12.1095	0.99004	0.954284	0.806404	0.587026	0	0	0	0	0	1	0.140783	0.1408
1214	130	24	0.226821	29.2151	20.613	11.9753	5.10771	1.49841	1.14255	1.16708	1.11194	1.00875	32.4709	31.6136	26.393	23.5053	3.6439	8.46785	18.0585	21.1907	0.993683	0.963459	0.729281	0.43272	0	0	0	0	0	1	0.112221	0.1122
1215	104	13	0.139802	14.5504	20.8079	9.48867	3.32371	0.754691	2.29496	1.49114	1.06048	1.0283	15.7839	14.4734	10.385	11.3873	3.67836	6.7095	11.7511	10.6729	0.972466	0.886058	0.467953	0.348604	0	0	1	0	0	0	0.233045	0.233
1216	111	20.25	0.194218	21.0378	21.8612	14.962	4.61982	1.23309	1.27179	1.22829	0.940326	0.807558	28.1196	26.3625	22.5824	19.5896	3.86455	10.5797	16.3335	17.4386	0.990511	0.915939	0.690548	0.455575	0	0	0	0	1	0	0.137433	0.1374
1217	110	33	0.295845	34.0655	22.592	13.5115	5.31868	1.49763	1.40421	1.22779	0.659697	0.731874	32.795	31.5825	27.1693	21.9406	3.99373	9.55406	18.8044	21.1797	0.992557	0.953146	0.721784	0.26108	0	0	0	0	0	1	0.121779	0.1218
1218	92	26	0.185029	18.1431	30.2625	9.94513	3.49582	1.36238	2.86411	1.8741	1.15479	0.71519	25.0345	24.4585	21.7076	14.074	5.34971	7.03227	12.3596	19.2669	0.976901	0.957775	0.822083	0.682937	0	0	0	0	1	0	0.213693	0.2137
1221	110	12.5	0.148156	16.0559	38.5446	11.7371	3.84307	1.14007	2.7033	1.58489	1.04007	0.967283	19.5781	18.737	15.8418	13.7839	6.81379	8.2994	13.5873	16.123	0.937483	0.89655	0.514174	0.51875	0	0	0	0	0	1	0.34803	0.348
1222	112	27.25	0.207141	24.1214	20.5548	11.9403	5.00893	1.49797	1.34161	1.02795	1.00301	0.945521	33.7218	32.2844	25.731	22.7044	3.63361	8.44306	17.7093	21.1845	0.994178	0.965198	0.725478	0.359729	0	0	1	0	0	0	0.107752	0.1078
1224	111	22.5	0.187052	20.8091	21.5707	10.8411	4.15841	1.3567	1.75493	1.27466	0.908085	0.884266	27.4615	26.2051	22.8404	16.5346	3.81321	7.66583	14.7022	19.1866	0.990313	0.956256	0.765285	0.507285	0	0	1	0	0	0	0.138856	0.1389
1225	101	29	0.211554	22.8399	10.8668	6.61681	2.94122	0.967669	1.58847	1.43487	1.12989	0.83421	28.8875	28.0576	23.9772	21.68	1.921	4.67879	10.3988	13.6849	0.997786	0.985998	0.90106	0.775602	0	0	1	0	0	0	0.0664995	0.0665
1226	120	27	0.180917	21.4946	18.3797	8.67569	4.21837	1.42469	1.90978	1.19664	0.76808	0.658971	29.9363	29.2974	24.3519	18.7784	3.24911	6.13464	14.9142	20.1482	0.994093	0.977832	0.790514	0.36242	0	0	1	0	0	0	0.108534	0.1085
1227	112	35.5	0.234917	25.2153	21.4603	13.7546	5.31804	1.62617	1.11366	1.08119	0.838467	0.639162	34.6839	33.3632	27.3197	22.4317	3.79368	9.72595	18.8021	22.9975	0.994	0.956565	0.725496	0.220461	0	0	0	1	0	0	0.109379	0.1094
1229	125	30	0.210946	26.6462	11.1442	4.89839	1.96349	1.09131	1.33717	1.39764	0.800271	0.814725	37.3848	36.7915	34.4858	26.2879	1.97003	3.46369	6.94198	15.4334	0.998611	0.995559	0.97953	0.80952	0	0	1	0	0	0	0.0526961	0.0527
1231	111.5	19	0.170963	19.0296	30.0043	13.4397	4.02021	1.0343	1.94806	1.2445	0.829882	0.839037	22.7779	20.9794	16.4848	15.9986	5.30406	9.50334	14.2136	14.6272	0.97251	0.891519	0.506525	0.405086	0	0	1	0	0	0	0.23286	0.2329
1233	90	11	0.183157	17.0382	13.1059	12.9333	3.06722	1.07871	1.33964	2.51273	1.47295	1.33718	19.7732	17.6504	15.9364	12.9944	2.31681	9.14521	10.8443	15.2553	0.993112	0.855302	0.732776	0.523879	0	0	0	0	0	1	0.117169	0.1172
1234	99.5	21	0.194583	19.1572	46.0487	14.814	4.1433	1.14567	3.84848	2.12576	1.23956	0.798477	25.5192	24.0084	20.4103	15.8395	8.14034	10.4751	14.6488	16.2023	0.947758	0.899797	0.696339	0.210439	0	1	0	1	0	0	0.318989	0.319
1235	113	23.25	0.216903	24.8851	45.368	15.8583	4.63762	1.44244	2.69465	1.6797	0.992775	0.856934	34.2597	33.308	29.2457	22.8925	8.02001	11.2135	16.3965	20.3991	0.972214	0.941626	0.828056	0.453839	0	0	0	0	1	0	0.234094	0.2341
1236	105	30	0.2788	29.2672	27.8645	16.6773	5.80077	1.50746	1.43073	1.20598	0.726688	0.658954	40.8436	39.0292	32.9448	29.3373	4.92579	11.7926	20.5088	21.3187	0.992701	0.953261	0.782603	0.68698	0	0	0	1	0	0	0.120601	0.1206
1238	107	26	0.210702	23.0262	47.9217	16.9548	4.52342	1.39265	4.0405	2.29504	1.00451	0.870814	26.639	25.2573	22.8663	17.5747	8.47144	11.9888	15.9927	19.695	0.948088	0.880165	0.71473	0.451357	0	0	0	0	1	0	0.318009	0.318
1239	122	30.25	0.206147	25.873	44.6697	18.8374	4.69888	1.35616	3.01651	2.1632	1.33433	0.783557	32.4599	30.85	27.113	23.5935	7.89657	13.3201	16.6131	19.1789	0.969958	0.901984	0.790289	0.582415	0	0	0	0	1	0	0.243272	0.2433
1240	116	24	0.170018	19.8682	51.1626	19.2947	4.18886	0.969545	3.00148	1.82582	1.13585	0.872581	25.4853	22.9445	21.5868	19.1568	9.04435	13.6434	14.8098	13.7114	0.93491	0.804002	0.727545	0.698359	0	0	1	0	0	0	0.354885	0.3549
1241	111	21.5	0.206841	23.7814	60.678	23.6777	6.28228	1.53806	2.54133	1.39433	0.972344	0.886708	31.7504	28.5291	23.1819	21.5309	10.7265	16.7427	22.2112	21.7515	0.941205	0.809687	0.286337	0.142057	0	0	0	1	0	0	0.337837	0.3378
1243	106	29.5	0.234599	25.823	33.9553	15.1756	4.92658	1.6985	2.41017	1.37836	0.906648	0.768831	35.8398	33.9026	28.0059	23.3316	6.00251	10.7308	17.4181	24.0204	0.985875	0.948587	0.783062	0.237759	0	0	1	0	0	0	0.167482	0.1675
1244	103	12	0.169199	17.3157	10.2504	5.58315	1.84722	0.516817	1.23751	1.3411	1.0778	1.23438	17.4873	16.2207	13.6243	12.3048	1.81203	3.94788	6.53091	7.30889	0.994617	0.969929	0.87762	0.804475	0	0	0	1	0	0	0.10362	0.1036
1246	118	30	0.23618	27.5558	54.8301	23.4257	5.84164	1.45455	2.41233	1.37324	1.10751	0.796497	36.7439	33.4427	28.2011	24.4412	9.69269	16.5645	20.6533	20.5704	0.96458	0.868717	0.680918	0.540054	0	0	0	1	0	0	0.26379	0.2638
1247	105	18.25	0.177803	18.9159	26.507	10.4441	3.7543	1.20107	2.74357	1.44882	0.957414	0.807581	26.1179	24.9233	19.4583	14.6374	4.68582	7.38513	13.2735	16.9857	0.983774	0.955091	0.731212	0.507335	0	0	1	0	0	0	0.17941	0.1794
1248	116	37	0.256981	30.3451	34.5862	21.6352	8.25547	2.02099	1.80654	1.46515	0.930771	0.770951	42.3969	39.9423	30.9008	30.6649	6.11403	15.2984	29.1875	28.5811	0.989547	0.923743	0.328357	0.362342	0	0	1	0	0	0	0.144209	0.1442
1249	120	18	0.216802	26.2466	17.5742	11.0442	4.3817	1.48871	1.5886	1.37787	1.07955	0.959319	35.2787	34.1879	29.2795	20.6763	3.10671	7.8094	15.4917	21.0536	0.996115	0.973561	0.848562	0.188464	0	0	1	0	0	0	0.088062	0.0881
1250	104	12	0.175961	18.6583	19.8195	8.66492	3.11311	0.899029	2.28214	1.50478	1.09091	1.22254	26.0406	25.0333	21.0138	16.1811	3.50363	6.12702	11.0065	12.7142	0.990908	0.969585	0.851857	0.618555	0	0	0	0	0	1	0.134545	0.1345
1251	103	19	0.176462	18.1876	23.1561	12.9569	4.11255	1.05961	1.26733	0.945764	0.867821	1.0181	25.151	23.3755	18.0526	17.4323	4.09345	9.16192	14.54	14.9852	0.986666	0.919988	0.592693	0.510931	0	0	0	1	0	0	0.162755	0.1628
1252	114	32	0.210272	24.8042	27.5986	13.0831	5.62193	1.538	2.50492	1.5079	0.941836	0.707297	33.8204	32.2483	26.8492	23.6893	4.87879	9.25113	19.8765	21.7506	0.98954	0.957969	0.672275	0.396209	0	0	1	0	0	0	0.144256	0.1443
1254	98	13	0.127311	12.5364	12.0411	7.36294	2.74258	0.721716	1.27207	1.12372	0.852785	0.814265	16.8336	15.7142	12.1611	11.7337	2.12858	5.20639	9.69649	10.2066	0.991973	0.943519	0.603534	0.493314	0	0	0	0	1	0	0.126449	0.1264
1255	112	29	0.207182	23.2361	22.9153	12.4767	4.13976	1.10092	1.16347	0.98472	0.8162	0.724962	32.5391	31.4038	28.2611	25.952	4.05089	8.82234	14.6363	15.5693	0.99222	0.959728	0.855445	0.800054	0	0	0	1	0	0	0.124493	0.1245
1256	107	21.5	0.142669	15.3886	19.2914	8.27915	2.86853	0.907225	1.51791	1.26271	0.948637	0.835375	21.4526	20.7169	18.4534	15.9998	3.41027	5.85424	10.1418	12.8301	0.987284	0.959243	0.835436	0.597473	0	0	0	1	0	0	0.158968	0.159
1257	100	21	0.162883	16.4237	22.0972	8.23326	2.88277	0.972869	1.58597	1.20379	0.903111	0.553506	18.2058	17.5936	15.0495	12.2832	3.90626	5.8218	10.1921	13.7584	0.97671	0.943664	0.735761	0.450497	0	0	1	0	0	0	0.214562	0.2146
1258	121	17	0.129736	15.4249	26.4443	8.86646	3.0639	0.942142	2.85783	1.79933	1.12354	0.747392	21.1352	20.335	17.1689	13.8586	4.67474	6.26953	10.8325	13.3239	0.975232	0.951285	0.775834	0.275105	0	0	0	0	0	1	0.221182	0.2212
1259	109	12	0.182162	20.411	62.3063	18.0381	4.19938	0.811125	4.00653	2.3802	1.55703	1.37767	19.5532	18.2106	16.9526	15.047	11.0143	12.7549	14.847	11.471	0.826253	0.713742	0.482683	0.647168	0	0	1	0	0	0	0.563299	0.5633
1260	114	22	0.203658	23.8853	58.3558	18.8252	4.60798	1.18674	3.15073	1.66182	1.0912	0.892148	27.8717	25.9925	23.7598	19.775	10.3159	13.3114	16.2917	16.783	0.928983	0.85891	0.727903	0.528877	0	0	1	0	0	0	0.370123	0.3701
1261	115	24	0.243419	28.2866	34.7921	13.2152	5.5932	1.49345	2.5852	1.35678	0.863754	0.853014	34.3096	33.2234	26.0902	23.6162	6.15044	9.34453	19.7749	21.1205	0.983801	0.959631	0.652318	0.447423	0	0	0	1	0	0	0.179263	0.1793
1262	104.5	10	0.118014	12.5659	14.6022	7.30135	2.69179	0.810355	1.60862	1.28604	0.953915	1.02905	17.3795	16.5187	13.1275	10.2995	2.58134	5.16283	9.51693	11.4602	0.988908	0.949903	0.688791	0.438519	0	0	1	0	0	0	0.148528	0.1485
1263	98	9	0.0731981	7.24465	8.07806	4.3596	1.80721	0.36926	1.39994	1.2325	0.987307	0.819511	10.0899	9.47225	7.10303	7.77948	1.42801	3.0827	6.38944	5.22213	0.989934	0.945561	0.436845	0.741214	0	0	1	0	0	0	0.141529	0.1415
1264	99	13	0.104685	10.4807	13.0726	6.78708	2.33222	0.783518	1.15543	1.20832	0.882774	0.866482	14.5718	13.7378	11.4158	8.65631	2.31093	4.79919	8.24564	11.0806	0.987345	0.936995	0.69158	0.624266	0	0	1	0	0	0	0.158589	0.1586
1265	107	24.25	0.210047	23.0773	30.9989	13.0508	4.69202	1.1216	2.30953	1.63599	1.0346	1.07615	30.8388	28.13	21.1245	22.442	5.47988	9.22829	16.5888	15.8618	0.984086	0.944657	0.61913	0.707419	0	0	0	0	1	0	0.177694	0.1777
1266	93	17	0.2943	29.2773	44.4014	14.7418	4.07371	1.08298	3.27602	1.62532	1.32082	0.941173	24.0634	23.0088	20.2399	15.6078	7.84914	10.424	14.4027	15.3157	0.945306	0.891487	0.702584	0.19258	0	0	1	0	0	0	0.326186	0.3262
1267	111	21	0.200524	22.7415	30.5159	13.8104	4.00118	1.04257	2.32948	1.57913	1.12918	0.794807	24.6085	22.5836	18.448	17.1904	5.3945	9.7654	14.1463	14.7442	0.975677	0.901677	0.641861	0.51415	0	0	1	0	0	0	0.219213	0.2192
1268	110	31	0.340709	39.3778	64.3332	20.5733	7.65283	2.5332	3.86471	1.98571	1.21429	0.927581	52.4946	50.5803	38.5742	31.1084	11.3726	14.5475	27.0568	35.8248	0.976251	0.957747	0.712746	0.495954	0	0	1	0	0	0	0.216643	0.2166
1270	125	29	0.190802	23.4765	25.2548	10.4177	4.43304	1.24532	2.01922	1.3833	0.831434	0.781489	32.5933	31.5403	25.0517	23.6557	4.46447	7.36644	15.6732	17.6115	0.990574	0.972343	0.780117	0.667633	0	0	1	0	0	0	0.136975	0.137
1271	122	24	0.203876	24.5827	34.0699	14.5882	4.74789	1.15821	2.24536	1.51254	0.901779	0.740875	27.7457	25.9178	20.3761	19.9425	6.02277	10.3154	16.7863	16.3795	0.976156	0.917383	0.566846	0.570439	0	0	1	0	0	0	0.21707	0.2171
1272	97	21	0.192288	19.894	14.1206	8.93244	3.94525	1.09093	1.45478	1.18532	0.868172	0.777437	27.9857	27.2085	23.0412	18.1364	2.4962	6.31619	13.9486	15.4281	0.996014	0.972682	0.795941	0.5257	0	0	1	0	0	0	0.0891955	0.0892
1273	109	21	0.152704	16.8749	19.039	10.6466	3.55778	1.19554	1.32191	1.03204	0.759099	0.655909	23.4424	22.3709	19.8817	14.5645	3.36566	7.52825	12.5786	16.9075	0.98964	0.941676	0.774419	0.507886	0	0	1	0	0	0	0.143572	0.1436
1274	131	35.5	0.21347	26.8785	18.919	11.4016	4.1474	0.98015	1.18207	1.08389	0.750497	0.741241	35.4741	34.41	30.9135	29.4538	3.34444	8.06213	14.6633	13.8614	0.995546	0.972165	0.880346	0.882339	0	0	0	1	0	0	0.0942785	0.0943
1275	106	30	0.201308	21.6098	30.1846	14.508	3.5595	1.23026	1.36002	1.12858	0.846816	0.705296	26.473	24.8863	23.4004	20.2438	5.33594	10.2587	12.5847	17.3985	0.979476	0.911082	0.843073	0.511225	0	0	0	0	0	1	0.201561	0.2016
1276	120	21	0.134269	15.6989	21.1793	9.64657	3.13806	0.887023	1.41179	1.05136	0.812859	0.843189	21.5795	20.7741	18.7699	14.9892	3.74401	6.82115	11.0947	12.5444	0.984834	0.944556	0.806606	0.547365	0	0	1	0	0	0	0.173499	0.1735
1277	100	26.5	0.297482	29.1394	17.8111	9.60305	2.77123	1.19924	1.39246	1.21384	0.840636	0.583468	31.5692	30.8443	29.6335	24.1216	3.14859	6.79038	9.79777	16.9598	0.995014	0.975466	0.94376	0.711096	0	0	0	0	0	1	0.0997359	0.0997
1278	111	21	0.156834	17.8296	20.5044	11.278	4.48469	1.05792	1.58821	1.00633	0.919613	0.752628	24.7378	23.5127	19.2254	20.0867	3.6247	7.97473	15.8558	14.9613	0.989207	0.940726	0.565525	0.667249	0	0	1	0	0	0	0.146525	0.1465
1279	110	38	0.224966	24.9285	21.975	9.78824	3.83427	1.03409	1.43643	1.05118	0.938474	0.744436	34.7363	34.0596	31.4043	30.6213	3.88466	6.92133	13.5562	14.6243	0.993727	0.979135	0.902034	0.878586	0	0	1	0	0	0	0.111833	0.1118
1280	144	33	0.219597	30.438	12.4528	8.07477	4.28831	1.36872	1.0527	0.910837	0.736956	0.744765	40.2265	39.6429	35.4651	27.2349	2.20137	5.70973	15.1615	19.3567	0.998502	0.989573	0.904014	0.703464	0	0	1	0	0	0	0.0547243	0.0547
1281	112	21	0.166463	18.6869	37.8016	13.459	4.21093	1.06875	3.42908	1.77524	1.10644	0.881637	22.2965	20.744	17.0103	15.2938	6.68245	9.51697	14.8879	15.1144	0.954031	0.888549	0.48371	0.152707	0	0	1	0	0	0	0.299709	0.2997
1282	112	19	0.155337	17.3808	14.6733	8.29936	2.23003	0.730028	1.6453	1.36041	0.788891	0.751994	19.4759	18.602	16.7331	14.7593	2.5939	5.86854	7.88435	10.3242	0.991091	0.948933	0.882036	0.714631	0	0	1	0	0	0	0.133185	0.1332
1283	114.5	38	0.302469	37.4927	25.522	17.4578	8.97501	2.31263	1.18004	1.04981	0.92959	0.653268	52.6371	50.9674	39.3515	38.3679	4.51169	12.3445	31.7315	32.7056	0.99632	0.970225	0.591427	0.522857	0	0	0	1	0	0	0.0857131	0.0857
1284	116	32.75	0.201936	23.9442	13.8058	8.12889	3.15608	1.0636	1.56182	1.27774	0.84698	0.710096	31.9098	31.1021	28.3199	25.5105	2.44054	5.74799	11.1584	15.0416	0.997071	0.982774	0.919105	0.807677	0	0	1	0	0	0	0.0764826	0.0765
1285	118	31	0.1938	23.3361	27.4777	12.5108	5.07402	1.33079	1.69161	1.09312	0.682269	0.814453	32.1752	30.7706	25.5445	23.5826	4.85741	8.8465	17.9394	18.8202	0.988539	0.957781	0.711902	0.602587	0	0	1	0	0	0	0.150968	0.151
1286	103	12	0.146865	14.6416	15.3871	9.04139	2.60484	0.888296	1.5274	1.43645	1.124	0.824579	16.2365	15.5253	13.7028	8.87795	2.72008	6.39323	9.20952	12.5624	0.985867	0.911277	0.740468	0.707506	0	0	0	0	1	0	0.167529	0.1675
1287	109.5	41	0.324426	37.3431	64.8106	24.5403	7.66421	1.94771	2.41858	1.29205	0.720448	0.827701	36.6771	34.2795	27.186	25.616	11.457	17.3526	27.0971	27.5448	0.949959	0.86241	0.0808202	0.36762	0	0	0	1	0	0	0.312375	0.3124
1288	102	24	0.184519	18.3653	16.8409	10.2771	3.50491	1.21095	1.30908	1.22334	0.929135	0.781713	25.7013	24.5884	22.011	17.6747	2.97708	7.26698	12.3917	17.1255	0.993269	0.955329	0.826472	0.247355	0	0	0	0	0	1	0.115834	0.1158
1289	109	21	0.220684	23.2721	39.1364	13.93	4.31963	1.12863	2.74983	1.39283	1.01747	0.796871	27.7023	26.5016	21.2958	19.61	6.9184	9.85003	15.2722	15.9612	0.968313	0.928362	0.696922	0.580957	0	0	1	0	0	0	0.249741	0.2497
1290	113	14	0.100604	11.1345	12.2537	6.6081	2.37709	0.739865	1.34412	1.46141	1.0368	0.730607	15.4165	14.3661	12.3224	9.66169	2.16617	4.67263	8.40429	10.4633	0.990079	0.945627	0.731321	0.383859	0	0	1	0	0	0	0.14051	0.1405
1291	107	29	0.200877	21.5358	35.3285	13.1945	4.24455	1.26972	2.47969	1.34189	0.839379	0.794545	29.6155	28.3703	24.9237	21.0814	6.24526	9.32993	15.0067	17.9566	0.977512	0.944378	0.798416	0.523914	0	0	0	0	1	0	0.210878	0.2109
1292	106	14	0.129317	13.8303	26.4542	9.14748	3.20096	0.905665	2.18351	1.4783	1.05064	0.916798	18.8948	18.0859	13.7949	12.0854	4.67649	6.46824	11.3171	12.808	0.968888	0.933859	0.571818	0.331138	0	0	1	0	0	0	0.247502	0.2475
1293	98	14	0.170724	16.5999	20.0128	8.28985	2.63807	1.0947	2.04194	1.26515	0.916446	0.790533	22.3282	21.6953	19.4108	12.7555	3.5378	5.86181	9.32697	15.4814	0.987368	0.962808	0.876992	0.566698	0	0	0	0	1	0	0.158445	0.1584
1294	136	59	0.303784	42.7682	20.6941	13.858	7.64439	2.51391	1.63769	1.29796	0.884756	0.873119	59.9108	58.0518	47.1927	39.8545	3.65823	9.79906	27.027	35.5521	0.998134	0.985651	0.819769	0.451945	0	0	0	0	1	0	0.0610612	0.0611
1298	99	23	0.248295	24.467	13.7386	9.97599	3.25465	1.26835	1.22154	1.60747	1.11978	0.871631	27.9471	27.1848	24.0485	16.7258	2.42867	7.05409	11.5069	17.9372	0.996217	0.965747	0.878094	0.361264	0	0	0	1	0	0	0.0869022	0.0869
1299	110	29	0.185832	20.6775	20.0059	11.5596	3.82462	1.02775	1.34238	1.26303	0.780405	0.667774	28.9095	27.267	24.4872	22.2632	3.53657	8.17384	13.5221	14.5346	0.992489	0.954011	0.833705	0.757486	0	0	1	0	0	0	0.122333	0.1223
1300	109	15	0.135094	14.6153	22.9654	10.4466	3.53364	1.00392	2.19579	1.52739	1.04811	0.938377	20.0715	18.456	14.4192	12.9381	4.05975	7.38685	12.4933	14.1976	0.979331	0.91641	0.499293	0.411773	0	0	1	0	0	0	0.202265	0.2023
1301	111	28.25	0.209654	22.7614	25.2314	14.1419	5.38199	1.59807	1.43076	1.11227	0.966046	0.868545	31.8481	30.5064	24.7811	18.891	4.46032	9.9998	19.0282	22.6002	0.990144	0.944749	0.640627	0.548913	0	0	0	0	1	0	0.14005	0.14
1303	94	18	0.179728	16.9913	9.77229	6.87914	3.14282	1.05224	1.20272	1.17686	0.973214	1.0581	22.0304	21.1191	15.6906	13.971	1.72751	4.86429	11.1115	14.881	0.996921	0.973113	0.706047	0.344329	0	0	0	1	0	0	0.0784151	0.0784
1304	113	19	0.221738	25.6893	15.9794	10.4871	4.78483	1.54898	1.09051	1.09815	1.04812	0.960008	35.9307	34.4851	25.3594	20.4662	2.82479	7.41547	16.9169	21.9058	0.996905	0.976607	0.74498	0.356542	0	0	1	0	0	0	0.0786178	0.0786
1305	99	18.25	0.210227	20.6308	12.1519	7.07914	2.53273	1.05681	1.1164	1.2481	0.904555	0.800641	19.5079	18.7045	16.0865	10.5477	2.14818	5.00571	8.95457	14.9455	0.993918	0.963525	0.830747	0.708466	0	0	0	1	0	0	0.110118	0.1101
1306	114	15	0.145003	16.756	27.3053	8.79275	3.13257	1.13259	3.31134	1.61105	0.953555	0.88735	21.5752	20.2127	15.7815	11.4379	4.82693	6.21741	11.0753	16.0172	0.974652	0.951516	0.712384	0.700045	0	0	1	0	0	0	0.223726	0.2237
1307	104	16	0.157671	16.6685	13.1989	8.9942	3.26505	1.00262	1.49721	1.57995	0.958397	0.632463	18.6066	17.8887	14.3631	10.3669	2.33325	6.35986	11.5437	14.1793	0.992106	0.934668	0.59503	0.682239	0	0	0	1	0	0	0.125399	0.1254
1308	107	32	0.224703	24.1263	28.4191	17.7352	6.0809	1.48658	1.50081	1.05369	0.694542	0.795513	32.2215	30.1393	22.9905	24.2616	5.02383	12.5407	21.4992	21.0234	0.98777	0.909323	0.354288	0.499124	0	0	0	1	0	0	0.155916	0.1559
1309	99	10	0.217774	21.8714	15.764	7.45635	2.81727	0.770048	1.30397	1.33225	0.911885	1.13293	17.0285	15.6644	11.1113	10.2272	2.78671	5.27243	9.96055	10.8901	0.986518	0.941652	0.443174	0.343572	0	0	0	1	0	0	0.16365	0.1637
1310	96	29	0.206446	20.4048	45.7283	17.1166	5.21856	1.40302	2.52233	1.3981	0.886605	0.707514	27.6794	26.0916	21.9705	19.3259	8.0837	12.1033	18.4504	19.8418	0.956404	0.885901	0.542927	0.226537	0	0	0	0	0	1	0.292048	0.292
1311	108	22	0.212511	22.7592	10.588	6.50435	3.44797	1.28848	1.30645	1.0527	0.876433	0.764776	22.5693	21.9693	17.8258	12.2143	1.87171	4.59927	12.1904	18.2218	0.996555	0.977841	0.729608	0.742077	0	0	1	0	0	0	0.0829318	0.0829
1312	114	15	0.14383	16.154	16.9786	7.55304	2.47432	0.851533	1.41554	1.21965	0.985972	0.800236	20.9203	20.245	18.1516	13.5801	3.00143	5.34081	8.74806	12.0425	0.989655	0.964575	0.876202	0.462206	0	0	0	0	0	1	0.14347	0.1435
1313	113	17	0.171486	19.8195	41.1094	12.1693	4.05431	1.09321	4.9864	2.42496	1.26145	0.887204	23.6132	22.398	18.1797	15.9169	7.26719	8.60498	14.3341	15.4604	0.951464	0.923256	0.615074	0.237778	0	0	1	0	0	0	0.30776	0.3078
1314	109	18	0.146334	16.0519	18.1827	9.89958	3.74051	0.906686	1.39206	1.27312	0.935599	0.931994	22.3931	21.2271	16.0513	14.9378	3.21429	7.00006	13.2247	12.8225	0.989645	0.944061	0.56673	0.512993	0	0	1	0	0	0	0.143539	0.1435
1315	116	18	0.177499	20.396	15.6663	9.85693	3.39897	1.00345	1.73967	1.6148	0.934861	0.753369	28.405	27.077	23.3641	19.4234	2.76944	6.9699	12.0172	14.191	0.995236	0.966302	0.857585	0.682795	0	0	1	0	0	0	0.0974981	0.0975
1316	108	27	0.166052	18.0428	21.5877	14.5559	4.67175	1.09928	1.58757	1.26924	0.844707	0.649705	25.1221	22.863	18.1016	18.1073	3.8162	10.2926	16.5171	15.5461	0.988395	0.892935	0.409152	0.512718	0	0	1	0	0	0	0.151906	0.1519
1317	92	45.25	0.341726	29.7137	24.6893	12.9367	3.50192	0.96045	1.92772	1.58571	1.17332	0.720919	37.6713	36.4245	33.9047	30.6938	4.3645	9.1476	12.3812	13.5828	0.993266	0.967951	0.930939	0.896755	0	1	1	0	0	0	0.115857	0.1159
1318	121	52	0.272812	32.8586	52.1651	27.2495	8.2588	1.76969	1.48329	1.05912	0.793748	0.742939	45.362	41.5311	32.058	34.6877	9.22157	19.2683	29.1993	25.0272	0.979119	0.885862	0.412787	0.692413	0	0	0	1	0	0	0.203288	0.2033
1319	114	18	0.150315	16.9289	20.8064	10.9783	2.98039	0.819959	1.82151	1.56831	1.04887	0.842194	23.4337	21.888	18.1046	16.2659	3.67809	7.76284	10.5373	11.596	0.987605	0.934995	0.813172	0.701265	0	0	1	0	0	0	0.156957	0.157
1321	113	14	0.153771	17.2555	21.9796	12.1629	3.68396	0.948983	1.6626	1.3764	1.03991	0.915486	23.792	21.8711	18.3014	16.154	3.88547	8.60048	13.0248	13.4206	0.986575	0.919438	0.702504	0.556578	0	0	0	0	1	0	0.16331	0.1633
1322	122	34.5	0.213223	26.4038	30.2517	13.6217	4.24794	1.40216	2.48463	1.55448	0.944201	0.77485	36.4967	34.213	31.483	23.0055	5.3478	9.63203	15.0187	19.8295	0.989206	0.959552	0.87888	0.507	0	0	1	0	0	0	0.146529	0.1465
1324	113	27	0.206355	23.2935	34.4341	13.9758	4.16236	1.38918	2.14196	1.46677	1.00651	0.784328	28.7158	27.2253	23.2417	19.2686	6.08715	9.8824	14.7162	19.6459	0.977274	0.931795	0.774005	0.195041	0	1	1	0	0	0	0.211979	0.212
1327	121	32	0.146821	17.7677	18.5086	8.88107	3.06681	1.14445	1.51684	1.28531	1.07699	0.880753	24.668	23.855	22.196	19.8335	3.27189	6.27986	10.8428	16.185	0.991165	0.964727	0.872562	0.577991	0	0	1	0	0	0	0.132637	0.1326
1328	108	17	0.152487	16.6016	42.8748	11.4847	3.13549	0.872187	4.2265	2.29751	1.2705	1.0584	17.423	17.1408	14.9021	12.3343	7.57926	8.12093	11.0856	12.3346	0.900423	0.880644	0.668294	0.00638668	0	0	0	1	0	0	0.435014	0.435
1329	93	13	0.161192	15.1055	57.8569	16.3019	3.82263	0.960279	3.32211	1.91122	1.35284	1.10273	18.6126	17.6793	15.391	11.9497	10.2277	11.5272	13.515	13.5804	0.835489	0.758207	0.478454	0.475113	0	0	0	1	0	0	0.549508	0.5495
1330	137	21	0.200463	27.4005	30.0753	18.0188	6.43328	1.59083	1.26082	1.06951	0.960428	0.896127	38.2442	36.0906	28.9195	25.56	5.31662	12.7412	22.7451	22.4977	0.99029	0.935611	0.617593	0.474622	0	0	0	0	1	0	0.139017	0.139
1331	109	24	0.200117	22.6349	24.213	15.6832	5.80584	1.41435	1.22869	1.07583	0.87468	0.80502	31.6499	29.6376	22.8779	22.3907	4.2803	11.0897	20.5267	20.002	0.990813	0.927357	0.441562	0.449427	0	0	1	0	0	0	0.135239	0.1352
1332	97	15.5	0.127248	12.2382	21.3128	8.12909	2.32723	0.906419	1.40146	1.1555	0.769282	0.775069	15.2586	14.669	12.8952	9.29189	3.76761	5.74813	8.22798	12.8187	0.969037	0.920027	0.769984	0.688886	0	0	0	1	0	0	0.246917	0.2469
1333	106	26	0.241104	25.162	26.5791	15.4035	3.87653	1.53851	1.06838	0.860795	0.693643	0.843091	27.9269	25.7479	20.0913	14.0981	4.69857	10.8919	13.7056	21.7578	0.985745	0.906119	0.731199	0.761676	0	0	0	1	0	0	0.168245	0.1682
1334	117	30	0.203629	24.1823	34.9305	15.0976	5.64758	1.64884	2.29539	1.38049	0.911039	0.550739	33.4729	32.1657	27.1201	23.2171	6.1749	10.6756	19.9672	23.3181	0.982837	0.943316	0.676707	0.0929796	0	0	0	0	1	0	0.184475	0.1845
1335	104	22	0.26539	28.3377	43.2139	17.7337	5.15498	1.49928	1.75034	1.15963	1.04349	0.87207	27.002	25.4336	20.3735	15.9905	7.6392	12.5396	18.2256	21.2031	0.959146	0.870011	0.446925	0.656691	0	0	0	1	0	0	0.282912	0.2829
1336	105	24	0.168347	17.874	19.6791	13.8877	3.24339	1.25465	1.44897	1.3999	0.837986	0.729755	24.9315	22.7462	20.7922	13.7574	3.4788	9.82009	11.4671	17.7434	0.990217	0.902005	0.834167	0.631529	0	0	1	0	0	0	0.139534	0.1395
1338	119	18.5	0.16747	20.1827	13.0407	7.58784	3.03746	0.972718	1.5881	1.25832	1.0802	0.757588	28.3941	27.6628	24.6734	18.2978	2.30529	5.36541	10.739	13.7563	0.996699	0.98101	0.900311	0.659389	0	0	1	0	0	0	0.0811891	0.0812
1339	106	23	0.311846	35.7099	22.2905	10.5999	3.54343	1.09455	1.8223	1.31383	1.05048	1.03838	38.2357	36.9815	29.8137	26.6148	3.94044	7.49527	12.5279	15.4792	0.994675	0.979246	0.907428	0.813473	0	0	0	0	1	0	0.103057	0.1031
1340	117.5	21	0.164573	19.5406	22.5965	10.1526	4.03859	1.30329	2.02827	1.31076	0.87369	0.842189	27.2293	26.2645	21.1263	16.2058	3.99453	7.17898	14.2786	18.4313	0.989181	0.961919	0.737022	0.476356	0	0	1	0	0	0	0.1467	0.1467
1342	98	15	0.12116	12.2007	28.4124	8.60656	2.45377	0.808357	2.57742	1.64291	1.02453	0.798202	16.3601	15.217	13.5076	10.6493	5.02264	6.08576	8.6754	11.4319	0.951708	0.916545	0.766485	0.363635	0	0	0	1	0	0	0.307006	0.307
1343	108	26	0.216187	23.363	18.6181	10.0659	3.71537	1.0429	1.34289	1.06484	0.79165	0.704279	26.9088	25.8039	21.3367	20.3364	3.29124	7.11769	13.1358	14.7488	0.992492	0.961204	0.788024	0.688496	0	0	0	0	1	0	0.122311	0.1223
1344	116	23	0.190051	22.7449	39.041	15.8865	5.2172	1.51082	2.30181	1.41527	0.942941	0.830089	31.2257	29.6814	24.0763	19.8059	6.90154	11.2335	18.4456	21.3662	0.975269	0.925615	0.642687	0.375129	0	0	0	1	0	0	0.221021	0.221
1345	119	44.25	0.214857	26.2761	24.8496	13.5422	5.89314	2.13589	1.27998	1.08778	0.645916	0.557209	36.9159	35.909	30.5819	20.5218	4.39283	9.57575	20.8354	30.206	0.992895	0.963789	0.732005	0.733772	0	0	0	1	0	0	0.118996	0.119
1346	114	19	0.153014	17.3896	47.6988	14.1134	3.83591	1.12214	3.72874	1.96697	1.18016	0.889544	23.0221	22.4251	20.0036	15.6103	8.43203	9.9797	13.562	15.8695	0.930513	0.895518	0.735084	0.179994	0	0	1	0	0	0	0.366259	0.3663
1347	113	28	0.258267	28.5085	53.535	21.9157	5.05299	1.56502	1.85757	1.0885	0.8826	0.86834	34.477	31.8001	29.0345	21.5518	9.46373	15.4967	17.865	22.1327	0.961589	0.873224	0.78829	0.227615	0	0	0	1	0	0	0.274494	0.2745
1348	114	21	0.308244	35.4819	24.0067	13.8502	4.46557	1.18776	1.49638	1.33503	0.947627	0.785403	24.4153	22.5403	19.1098	16.8236	4.24382	9.79354	15.7882	16.7974	0.984778	0.900677	0.563407	0.0557719	0	0	1	0	0	0	0.173818	0.1738
1349	105	29.75	0.321476	35.2577	15.6195	13.3051	4.62677	1.30916	1.48345	1.65282	1.02075	0.819534	26.6266	26.1963	21.818	20.6889	2.76117	9.40812	16.3581	18.5143	0.994609	0.933284	0.661717	0.446279	0	0	1	0	0	0	0.1037	0.1037
1351	101	22	0.207938	21.6286	24.3509	13.0092	4.97717	1.62195	1.77811	1.28002	0.989704	0.925819	30.2769	29.0873	24.1384	18.2638	4.30467	9.19892	17.597	22.9378	0.989841	0.948675	0.684512	0.604994	0	0	1	0	0	0	0.142177	0.1422
1352	105.5	33	0.194369	21.7307	22.2688	9.61201	3.16266	1.37029	1.61133	1.30036	0.877998	0.736767	30.4261	29.7669	27.1059	21.1541	3.93661	6.79671	11.1817	19.3788	0.991595	0.973583	0.910949	0.400997	0	0	1	0	0	0	0.129383	0.1294
1353	104	44	0.288673	33.662	22.9508	15.0586	6.9708	2.40471	1.4754	1.20431	0.917869	0.922679	47.4002	46.4123	40.601	34.6045	4.05716	10.648	24.6455	34.0077	0.99633	0.973327	0.794689	0.184915	0	0	1	0	0	0	0.0855938	0.0856
1354	110	30	0.255868	28.2803	39.7027	16.1584	5.92035	1.35827	2.34896	1.22449	0.817632	0.745674	32.2674	30.9726	24.1539	22.9943	7.01851	11.4257	20.9316	19.2088	0.976058	0.92947	0.499017	0.549683	0	0	1	0	0	0	0.217511	0.2175
1355	106	27	0.178433	19.1486	14.9363	10.4116	4.84272	1.1619	1.39674	1.06038	0.700232	0.89013	26.9224	25.9421	19.9054	20.3472	2.64039	7.3621	17.1216	16.4318	0.995179	0.958887	0.510043	0.589771	0	0	0	0	1	0	0.0980743	0.0981
1356	103	24	0.323692	35.7299	66.098	17.7212	4.65064	1.65213	4.16648	2.76943	1.57915	0.872657	30.5757	29.5529	25.581	19.2073	11.6846	12.5308	16.4425	23.3647	0.924099	0.905657	0.766067	0.569393	0	0	0	0	1	0	0.382153	0.3822
1357	107	13	0.167716	18.1785	21.9048	9.46446	3.30836	1.07026	2.14191	1.54331	1.15573	0.972032	25.2349	24.4829	21.5585	18.5146	3.87226	6.69239	11.6968	15.1358	0.988157	0.961915	0.840017	0.575922	0	0	0	0	1	0	0.153449	0.1534
1358	98	13	0.162015	16.1681	19.685	10.4299	3.07913	1.26007	1.55837	1.30609	0.900266	1.01641	22.5842	21.4336	17.8344	11.3618	3.47985	7.37507	10.8864	17.8201	0.988058	0.938937	0.792084	0.770381	0	0	0	1	0	0	0.154084	0.1541
1359	128	20	0.185588	23.181	40.0629	13.7885	3.23191	0.795578	3.87938	2.82307	1.76546	1.15937	27.5281	26.7399	25.4648	19.6817	7.08218	9.74994	11.4265	11.2512	0.966339	0.931156	0.893673	0.820493	0	0	1	0	0	0	0.257271	0.2573
1361	127	29	0.222361	28.073	28.3008	12.0176	3.76887	1.5312	1.78147	1.39754	1.12651	0.703073	37.1887	35.6873	29.917	21.4001	5.00292	8.49771	13.325	21.6544	0.99091	0.971237	0.895333	0.152824	0	0	0	1	0	0	0.134528	0.1345
1362	112	21	0.149954	16.7833	27.8912	10.5369	4.0223	1.09351	1.86535	1.17074	0.874712	0.764561	22.1485	20.9722	16.9698	15.2399	4.93051	7.45071	14.221	15.4646	0.974907	0.934765	0.545645	0.169855	0	0	1	0	0	0	0.222612	0.2226
1363	106	15	0.191197	20.2729	20.2357	7.47007	3.16586	1.00237	2.74713	1.52899	1.07061	0.831744	23.6729	23.0138	18.8509	14.7607	3.57719	5.28213	11.193	14.1756	0.988517	0.973304	0.804638	0.278756	0	0	0	1	0	0	0.151109	0.1511
1364	103	20	0.167692	17.7644	17.8012	9.17757	3.10896	1.01701	1.91052	1.36256	0.989854	0.720835	20.1746	18.9666	15.9459	12.9979	3.14684	6.48952	10.9918	14.3828	0.98776	0.939643	0.724456	0.428133	0	0	1	0	0	0	0.155981	0.156
1365	116	33.75	0.188711	21.6029	23.0867	13.3295	4.57444	1.13504	1.47932	1.24235	0.784073	0.745398	30.2172	28.8824	24.7095	22.8717	4.0812	9.4254	16.1731	16.0519	0.990837	0.945253	0.756036	0.712351	0	0	0	1	0	0	0.135062	0.1351
1366	107	22	0.189896	20.7543	37.8321	17.1729	5.00594	1.49416	1.83856	1.12067	0.787451	0.912972	28.2625	25.5195	19.3989	16.3269	6.68784	12.143	17.6987	21.1306	0.971599	0.879535	0.409397	0.634809	0	0	0	1	0	0	0.236633	0.2366
1367	119	32	0.220507	26.8395	29.2152	15.8995	6.10732	1.67704	2.23192	1.427	0.855199	0.770277	34.6501	33.2688	26.0822	23.4643	5.16457	11.2427	21.5926	23.717	0.98883	0.94117	0.560924	0.145582	0	0	1	0	0	0	0.149049	0.149
1369	118	41	0.254266	31.0303	24.3541	14.9998	7.84328	2.26847	1.35866	0.969128	0.802042	0.713119	42.9144	41.4004	29.8793	24.3549	4.30524	10.6065	27.7302	32.0811	0.994955	0.966626	0.3724	0.650895	0	0	1	0	0	0	0.100321	0.1003
1370	119	33	0.221647	25.9434	32.1853	18.5885	5.09957	1.46401	1.31711	1.02628	0.828148	0.689975	32.4913	29.9046	25.4945	22.0056	5.6896	13.1441	18.0297	20.7042	0.984549	0.898226	0.707013	0.338793	0	0	0	1	0	0	0.175112	0.1751
1371	110	16	0.218311	24.5282	23.0542	10.3447	4.19379	1.50423	1.92628	1.36663	1.06292	1.01321	29.2833	27.8285	22.9742	16.4797	4.07544	7.31483	14.8273	21.273	0.990268	0.964836	0.763856	0.632356	0	0	1	0	0	0	0.139173	0.1392
1372	97	32	0.212005	22.3277	18.3491	12.0986	4.2193	1.61042	1.28118	1.15925	0.968738	0.677889	31.2851	29.7749	25.1826	19.0831	3.24369	8.55501	14.9175	22.7747	0.994611	0.957834	0.805665	0.545814	0	0	0	0	0	1	0.103682	0.1037
1373	113	14	0.133236	14.9685	20.2324	9.71666	2.98979	0.904384	1.25594	1.11569	0.838294	1.06763	20.6119	19.0239	15.729	13.092	3.57661	6.87072	10.5705	12.7899	0.98483	0.932503	0.740515	0.213588	0	0	0	0	0	1	0.173522	0.1735
1374	121	35	0.205087	25.3871	55.2765	17.1224	4.98085	1.46968	3.42897	1.82683	1.02084	0.818735	34.234	32.8769	29.2835	24.6702	9.7716	12.1073	17.61	20.7844	0.958398	0.929722	0.798977	0.538711	0	0	1	0	0	0	0.285435	0.2854
1375	99	18	0.154007	15.2737	18.0757	9.39683	3.38448	1.01595	1.4669	1.23148	1.00126	0.814424	21.1571	19.6945	14.4403	12.7239	3.19536	6.64456	11.9659	14.3677	0.988529	0.941368	0.559773	0.464474	0	0	0	0	0	1	0.15103	0.151
1377	116	18	0.143889	16.5691	17.0987	11.3107	3.23102	0.826735	1.63005	1.61127	0.959182	0.80052	23.0677	21.4652	18.9128	17.1522	3.02265	7.99786	11.4234	11.6918	0.991378	0.927994	0.796981	0.731679	0	0	1	0	0	0	0.131034	0.131
1378	99	20	0.175059	17.8461	62.9669	17.9968	4.1574	1.43069	3.38786	1.91001	1.36846	0.933199	22.6139	21.7858	20.5661	14.5914	11.1311	12.7257	14.6986	20.2331	0.870469	0.811662	0.699429	0.692763	0	0	0	1	0	0	0.492222	0.4922
1379	113	26	0.224041	25.812	18.3239	10.1077	4.41709	1.37859	1.19036	0.94775	0.750685	0.756376	33.7413	32.5364	27.7455	22.6457	3.23924	7.1472	15.6168	19.4962	0.995381	0.975575	0.826554	0.50873	0	0	1	0	0	0	0.0960021	0.096
1380	105	18	0.184561	19.4728	20.962	12.247	3.71768	0.939202	1.60755	1.26209	1.08995	0.895001	26.3115	24.9333	21.6691	18.2582	3.7056	8.6599	13.144	13.2823	0.990033	0.937746	0.795024	0.68614	0	0	1	0	0	0	0.140836	0.1408
1381	114	27	0.179826	20.3528	27.434	13.2408	4.58415	1.18146	1.84752	1.22886	0.802484	0.774737	24.4364	22.4659	17.4144	16.2575	4.8497	9.36266	16.2074	16.7084	0.980108	0.909021	0.365811	0.230748	0	0	1	0	0	0	0.198462	0.1985
1383	120	28	0.241133	29.1508	25.0762	14.2256	5.02758	1.68924	1.54925	1.25276	0.748676	0.738584	33.242	31.1992	24.8865	20.5214	4.43289	10.059	17.7752	23.8895	0.991069	0.946599	0.699892	0.511952	0	0	1	0	0	0	0.133352	0.1334
1384	95	30	0.230206	22.4857	25.8306	10.7046	3.47201	1.04304	1.59871	1.31113	1.04064	0.85421	29.0035	27.8614	25.5403	24.201	4.56625	7.56933	12.2754	14.7507	0.987529	0.962388	0.876924	0.792778	0	0	0	0	0	1	0.157438	0.1574
1385	116	27	0.23956	28.2137	34.6103	16.7641	5.73352	1.27349	1.95712	1.22644	0.759715	0.783653	30.8938	28.6081	20.5545	20.4422	6.11829	11.854	20.2711	18.0098	0.980193	0.910113	0.165499	0.473096	0	0	0	1	0	0	0.198043	0.198
1386	110	23.75	0.173442	18.7104	24.9163	12.753	4.24569	1.19206	1.86953	1.2106	0.784491	0.740064	25.9062	24.081	20.1565	17.9394	4.40463	9.0177	15.0108	16.8583	0.98544	0.927237	0.667386	0.341903	0	0	1	0	0	0	0.170022	0.17
1388	112	23	0.201059	22.5734	28.312	12.3369	3.50896	1.01948	2.35667	1.51624	1.03173	0.75682	26.5454	25.1819	21.6789	18.7223	5.0049	8.72348	12.4061	14.4176	0.982065	0.93808	0.820069	0.637952	0	0	1	0	0	0	0.188541	0.1885
1389	125	50.5	0.2504	31.6569	50.7912	16.2221	5.18165	1.71663	3.48643	1.91008	0.972282	0.893415	43.6944	42.9495	39.2562	30.845	8.9787	11.4708	18.3199	24.2768	0.97866	0.963676	0.884429	0.616877	0	0	1	0	0	0	0.205488	0.2055
1391	116	19	0.205177	23.9366	50.4337	18.4449	4.60761	1.32355	3.97443	2.5231	1.66524	1.38878	29.9054	28.0274	25.1977	21.9169	8.9155	13.0425	16.2903	18.7178	0.954527	0.885128	0.762913	0.52022	0	0	1	0	0	0	0.298124	0.2981
1392	97	9	0.130154	12.7346	58.5294	15.0649	3.25449	0.78301	5.86509	3.67959	1.76689	1.35292	14.7127	14.3349	13.0327	10.4827	10.3466	10.6525	11.5064	11.0734	0.710945	0.669165	0.469596	0.322255	0	0	0	1	0	0	0.703248	0.7032
1393	120	22.25	0.285107	33.3141	76.3526	22.6777	5.39189	1.61095	3.00843	1.71846	1.08287	1.04592	30.4236	28.1832	23.5171	18.9812	13.4974	16.0356	19.0632	22.7823	0.896201	0.822353	0.585585	0.553041	0	0	0	1	0	0	0.443647	0.4436
1394	111	27	0.211721	23.7158	34.5536	12.2425	4.17759	1.0369	2.4811	1.2841	0.951491	0.764367	31.1966	30.1726	25.5628	23.4437	6.10827	8.65674	14.77	14.664	0.980644	0.957958	0.816183	0.780228	0	0	0	0	1	0	0.195799	0.1958
1395	112	19	0.158975	17.5036	14.122	8.77353	3.76969	1.15704	1.43802	1.23894	1.03188	0.913821	24.5998	23.8281	19.2209	13.8628	2.49644	6.20382	13.3279	16.363	0.994837	0.965512	0.720549	0.53127	0	0	0	1	0	0	0.101482	0.1015
1397	113.5	35	0.19547	22.0253	19.1329	12.9785	5.1371	1.61852	1.22919	0.950078	0.782975	0.740826	30.8986	29.5903	25.4326	20.1141	3.38225	9.1772	18.1624	22.8893	0.993991	0.95069	0.700004	0.477276	0	0	1	0	0	0	0.109463	0.1095
1398	123	28.25	0.172889	20.7049	33.0975	13.1719	4.10832	1.09754	1.91415	1.23366	0.793391	0.847823	28.6414	27.3988	25.0637	21.9589	5.85087	9.31391	14.5251	15.5216	0.978912	0.940448	0.814954	0.707365	0	0	1	0	0	0	0.20428	0.2043
1399	91	12.75	0.244424	22.8543	48.7517	14.0537	4.13233	1.21595	4.45529	2.32135	1.67043	1.24457	23.868	23.1637	19.2966	13.0129	8.61816	9.93746	14.61	17.1961	0.932536	0.9033	0.653267	0.653721	0	0	0	1	0	0	0.361076	0.3611
1400	108	37.25	0.222455	26.3506	25.5355	10.5962	2.82667	1.07776	1.9952	1.64189	1.172	0.831776	36.838	35.8402	33.6575	29.6357	4.51408	7.49262	9.99379	15.2418	0.992464	0.977904	0.9549	0.857606	0	0	0	0	0	1	0.122539	0.1225
1401	100	19	0.123972	12.6427	15.4148	6.83849	2.95866	0.969172	0.95132	0.833249	0.700584	0.665056	17.6339	17.1552	14.6819	9.14248	2.72498	4.83555	10.4604	13.7062	0.987988	0.959452	0.701701	0.745027	0	0	0	0	0	1	0.154531	0.1545
1403	105	21	0.156893	16.9819	11.5675	7.43834	2.85495	1.058	1.75858	1.4824	0.887491	0.730066	23.1995	22.3164	19.2617	14.5921	2.04487	5.2597	10.0938	14.9623	0.996108	0.971829	0.851699	0.221089	0	0	1	0	0	0	0.0881429	0.0881
1404	116	15	0.209696	24.199	26.5052	10.7457	4.35512	1.23996	1.98853	1.4104	1.11664	0.938452	33.7652	32.7203	27.7178	20.8742	4.68551	7.59835	15.3977	17.5356	0.990325	0.972663	0.831506	0.542494	0	0	0	0	1	0	0.138767	0.1388
1405	115	21	0.276418	32.9024	15.582	7.08319	3.23382	1.10854	1.75353	1.19123	0.859758	0.768835	25.8741	25.3486	21.6322	16.9382	2.75453	5.00857	11.4333	15.6771	0.994317	0.980285	0.848914	0.37864	0	0	1	0	0	0	0.106459	0.1065
1406	101	14	0.127937	12.8931	25.2677	10.8315	3.36294	0.967985	2.0495	1.53832	0.79912	0.964003	17.6015	16.0606	12.5485	11.4116	4.46675	7.65904	11.8898	13.6894	0.967265	0.878967	0.319726	0.552349	0	0	0	1	0	0	0.25377	0.2538
1407	119	27	0.175196	20.2893	19.5195	10.2995	4.24569	1.34013	1.28927	1.09474	0.884154	0.62769	28.4393	27.4128	21.221	17.0018	3.4506	7.28285	15.0108	18.9524	0.992612	0.964063	0.706858	0.44187	0	0	0	0	0	1	0.121332	0.1213
1408	108	13	0.148113	15.8244	25.1325	12.1998	3.23461	0.866285	2.03931	1.55794	1.07718	0.828284	18.5618	15.9368	13.278	12.2417	4.44285	8.62659	11.4361	12.2511	0.970932	0.840829	0.508135	0.0392222	0	0	1	0	0	0	0.239355	0.2394
1409	101	20.75	0.204971	20.2126	27.3663	12.8433	3.7615	1.3279	1.58506	1.27054	0.957724	0.747597	28.0364	26.7582	23.7998	17.2898	4.83772	9.08162	13.2989	18.7793	0.985001	0.940644	0.829314	0.390305	0	0	0	0	0	1	0.172551	0.1726
1410	126	32.75	0.20655	25.5801	19.3728	8.90783	3.61379	1.1697	1.62352	1.05677	0.638304	0.70076	35.8783	35.0484	31.185	25.5426	3.42466	6.29879	12.7767	16.5421	0.995434	0.983718	0.912217	0.761956	0	1	0	0	1	0	0.0954522	0.0955
1411	111	23.25	0.187316	21.4336	19.6899	11.8865	4.69201	1.55938	1.42086	1.12131	0.811011	0.779889	30.0637	28.9696	23.1324	16.8626	3.48071	8.40501	16.5888	22.053	0.993275	0.956987	0.696948	0.644456	0	1	0	1	0	0	0.115778	0.1158
1412	114	17	0.14081	16.0776	19.7951	12.3935	3.60288	0.958768	1.18499	1.2343	0.986145	0.853446	21.6412	19.7432	16.4924	14.4232	3.49931	8.76355	12.7381	13.559	0.986841	0.896088	0.63518	0.340938	0	0	1	0	0	0	0.161696	0.1617
1414	109.5	38	0.228643	25.9612	36.057	16.5557	6.73492	1.52505	2.48848	1.60162	1.17289	0.804732	36.0202	34.3852	27.2659	24.6227	6.37404	11.7067	23.8115	21.5675	0.984219	0.94026	0.487166	0.482457	0	0	1	0	0	0	0.176957	0.177
1415	109	19.75	0.16061	17.7538	24.4773	11.495	3.52803	1.21472	2.17811	1.56334	0.957108	0.921201	24.3843	22.953	19.356	13.2444	4.32702	8.12818	12.4735	17.1787	0.98413	0.935199	0.764667	0.636867	0	0	0	1	0	0	0.177451	0.1775
1416	102	13	0.167395	17.089	12.6204	6.31157	2.42859	0.838511	2.28131	1.5743	0.970397	0.830174	17.3508	16.7077	12.9882	9.55608	2.23099	4.46296	8.58638	11.8583	0.991699	0.963663	0.750308	0.592116	0	0	0	0	1	0	0.128582	0.1286
1417	127	24	0.185338	23.4232	49.8119	19.144	4.92429	1.21104	3.39178	1.97772	1.0995	1.11205	31.1648	26.7721	22.9064	22.6576	8.80559	13.5369	17.41	17.1266	0.959253	0.862749	0.649866	0.654701	0	0	0	0	1	0	0.28255	0.2825
1419	113	16.5	0.147131	16.4825	52.9222	15.9595	3.52879	1.05001	3.66834	2.38079	1.49363	0.918442	19.8196	18.7268	18.0018	14.255	9.35541	11.2851	12.4762	14.8495	0.881583	0.798031	0.720889	0.280115	0	0	0	1	0	0	0.472029	0.472
1420	95	20	0.195911	18.5887	15.8396	11.3241	3.8594	1.30198	1.49955	1.56597	1.00209	0.793946	24.5352	23.0709	18.3066	13.3915	2.80007	8.00735	13.6451	18.4128	0.993466	0.937837	0.666661	0.686324	0	0	0	1	0	0	0.114125	0.1141
1421	97	12	0.122831	11.5865	12.4635	5.34386	1.66256	0.584219	1.26508	1.09348	0.945253	0.806133	16.1381	15.5034	13.657	10.5616	2.20326	3.77868	5.87805	8.2621	0.990637	0.969842	0.902635	0.622927	0	0	0	1	0	0	0.136525	0.1365
1422	102	21	0.130105	13.2308	10.9291	6.71903	2.6287	1.02015	1.32691	1.12032	0.804261	0.694273	18.6278	18.154	16.1378	12.2899	1.93202	4.75107	9.29386	14.4272	0.994607	0.965147	0.817516	0.523766	0	0	1	0	0	0	0.103717	0.1037
1423	103	26	0.179059	19.0924	27.7437	12.7726	4.17677	1.27031	2.26428	1.44165	0.827468	0.756747	26.31	24.8362	20.2301	17.2756	4.90443	9.03162	14.7671	17.9649	0.982472	0.931536	0.683494	0.274348	0	0	1	0	0	0	0.18641	0.1864
1424	117	29	0.188545	22.0566	29.1719	14.5841	5.59526	1.46775	1.84257	1.09602	0.733558	0.787254	30.1009	28.0114	21.042	19.2001	5.15691	10.3125	19.7822	20.7571	0.985215	0.929765	0.34081	0.379993	0	0	1	0	0	0	0.171321	0.1713
1425	107	23	0.192027	20.5318	53.3236	16.7563	4.64794	1.07521	3.53485	1.76831	0.973347	0.776177	22.9683	21.6852	17.9149	17.1275	9.42637	11.8485	16.433	15.2057	0.911902	0.837533	0.39824	0.460241	0	0	0	0	0	1	0.410408	0.4104
1426	113	21	0.213028	24.4146	29.5432	15.2334	4.76895	1.27013	1.97961	1.38422	0.932619	0.766555	26.6444	24.7128	18.1284	16.6035	5.22256	10.7717	16.8608	17.9624	0.980602	0.900008	0.367366	0.381547	0	0	1	0	0	0	0.196009	0.196
1427	110	28	0.183565	20.7334	27.3608	11.3375	3.48782	1.35795	2.89509	1.95655	1.18141	0.790697	27.9585	26.439	24.8866	19.7879	4.83674	8.01685	12.3313	19.2043	0.984922	0.95292	0.868607	0.241071	0	0	1	0	0	0	0.172997	0.173
1428	99	15	0.142165	14.3455	38.7728	11.1796	2.92208	1.00404	2.93146	1.92371	1.29303	0.852529	19.0681	18.5566	16.9678	13.0011	6.85413	7.9052	10.3311	14.1993	0.933162	0.904721	0.793275	0.402054	0	0	1	0	0	0	0.359455	0.3595
1429	123	19	0.191836	23.2141	53.0682	13.5959	3.46077	0.891193	3.94635	2.76	1.51553	0.874971	31.3005	31.1502	29.3702	20.0222	9.38121	9.61377	12.2357	12.6034	0.954029	0.951183	0.909089	0.777026	0	0	0	1	0	0	0.299714	0.2997
1430	104	24	0.161584	16.6744	18.2284	10.6174	3.56991	1.0853	1.83085	1.3812	0.993331	0.616767	23.3299	22.244	19.3688	15.1922	3.22235	7.50765	12.6215	15.3485	0.990415	0.941321	0.758526	0.142322	0	0	0	0	1	0	0.138121	0.1381
1431	108	16	0.161449	17.585	17.8826	10.4109	2.84601	0.9946	1.57747	1.23565	0.741916	0.890025	21.4112	20.1937	16.7825	11.8309	3.16122	7.36164	10.0622	14.0658	0.989041	0.931183	0.800327	0.540859	0	0	0	0	0	1	0.147643	0.1476
1432	118	38	0.19637	23.3378	17.9625	8.24941	2.75899	0.983435	1.73541	1.37519	0.806797	0.887304	32.7051	32.155	30.6123	27.6959	3.17535	5.83321	9.75449	13.9079	0.995276	0.983408	0.947874	0.864773	0	0	0	1	0	0	0.0970905	0.0971
1433	111	17	0.152286	17.0305	27.5314	10.887	3.59161	0.995559	2.9331	1.9687	1.04456	0.847178	23.5517	22.6516	19.684	17.2885	4.86691	7.69829	12.6982	14.0793	0.978415	0.940477	0.764093	0.580338	0	0	0	0	0	1	0.206648	0.2066
1434	109	26	0.222441	25.107	24.6777	14.1617	5.58382	1.73818	1.81743	1.26323	0.912545	0.742461	33.3495	31.9314	26.931	19.5399	4.36245	10.0138	19.7418	24.5816	0.991407	0.949554	0.680174	0.606742	0	0	1	0	0	0	0.13081	0.1308
1436	101	25	0.203617	21.6898	15.4624	10.3904	4.72549	1.24544	1.56044	1.27408	0.929567	0.774573	27.7375	26.9005	21.8685	19.848	2.7334	7.34709	16.7071	17.6132	0.995133	0.96198	0.645237	0.460986	0	0	1	0	0	0	0.0985454	0.0985
1437	110	18.25	0.230496	25.7592	41.5811	15.2608	4.25489	0.92948	3.32145	1.58176	1.09835	0.935961	22.4074	20.8773	16.7891	16.4732	7.35057	10.791	15.0433	13.1448	0.944663	0.856059	0.44402	0.602719	0	0	1	0	0	0	0.328042	0.328
1438	109	26	0.216097	24.7208	39.431	20.5739	6.03598	1.39683	1.95952	1.36241	0.967518	0.817442	33.9283	31.0227	25.0771	26.3497	6.97049	14.5479	21.3404	19.7541	0.978668	0.883228	0.525176	0.661788	0	0	1	0	0	0	0.205448	0.2054
1442	107	27	0.190569	20.651	28.7103	15.8847	5.06329	1.5532	1.38914	1.00516	0.82308	0.706827	27.3887	25.8835	21.888	15.8486	5.07531	11.2322	17.9014	21.9655	0.982681	0.900937	0.575411	0.692389	0	0	0	1	0	0	0.185307	0.1853
1443	107	28	0.184852	20.3337	13.4974	10.016	3.41811	1.05585	1.48751	1.50102	0.865423	0.661212	27.8261	26.8473	23.5905	20.1599	2.38602	7.08238	12.0849	14.932	0.996317	0.964577	0.858821	0.671861	0	0	1	0	0	0	0.0857475	0.0857
1444	119	31	0.210428	24.7842	25.1216	14.4608	5.15587	1.34923	1.59843	1.36362	0.890958	0.680223	32.9398	31.3146	25.8649	22.9959	4.44091	10.2253	18.2287	19.081	0.99087	0.945185	0.709438	0.558123	0	0	0	0	1	0	0.134819	0.1348
1445	111	30	0.224985	25.5913	24.2295	13.2376	3.96442	1.41787	1.73022	1.23717	0.921559	0.921227	32.8224	31.4586	29.3176	24.7132	4.28321	9.36038	14.0163	20.0517	0.991449	0.954708	0.878313	0.584523	0	0	0	0	1	0	0.130496	0.1305
1446	108	19	0.19812	20.4144	18.7166	8.22431	2.91354	1.0333	1.12725	1.10923	0.977378	1.04387	25.8401	25.1978	22.3365	16.6964	3.30866	5.81547	10.3009	14.6131	0.991769	0.973003	0.887312	0.483716	0	0	0	0	0	1	0.128044	0.128
1447	111	14	0.195469	22.0077	39.8378	15.2976	3.37827	0.917739	3.92695	2.48223	1.32625	1.10096	25.4579	21.8427	18.8622	17.0113	7.04239	10.817	11.944	12.9788	0.960977	0.868765	0.773968	0.646458	0	0	1	0	0	0	0.276629	0.2766
1448	103	11	0.182049	19.4107	16.5213	8.81682	3.12437	1.07412	2.39058	1.73031	1.17456	1.32499	27.1863	26.3192	22.3397	15.1413	2.92058	6.23444	11.0463	15.1903	0.994213	0.97154	0.869195	0.0802989	0	0	1	0	0	0	0.107429	0.1074
1449	130	23	0.121657	15.9296	16.773	10.4433	3.17129	0.954955	1.17759	1.12175	0.790854	0.685793	21.2186	19.8118	17.3384	14.6628	2.96507	7.38451	11.2122	13.5051	0.990188	0.927939	0.762772	0.389452	0	0	1	0	0	0	0.139739	0.1397
1450	109	14	0.14474	16.1074	18.7596	10.2333	2.97554	1.07422	1.18298	1.1688	0.954378	0.737255	22.4765	21.3386	18.6754	15.3677	3.31626	7.23601	10.5201	15.1918	0.989056	0.940749	0.826243	0.150899	0	0	1	0	0	0	0.147543	0.1475
1451	118	32	0.22718	27.5934	73.3205	28.178	7.50868	1.8653	2.47203	1.30957	0.962865	0.895091	36.7312	33.4384	28.4321	25.5266	12.9614	19.9249	26.5472	26.3793	0.935672	0.803083	0.358041	0.252199	0	0	0	1	0	0	0.352871	0.3529
1452	97	11	0.0846165	8.17399	7.31817	3.58958	1.65592	0.586712	2.02994	1.42151	0.953031	0.510513	11.2192	10.7536	8.92263	6.60919	1.29368	2.53822	5.85457	8.29736	0.99333	0.971745	0.754631	0.604585	0	0	0	0	1	0	0.11531	0.1153
1453	121	26	0.166408	20.1054	23.5192	13.112	4.78559	1.19274	1.31186	1.11972	0.853981	0.668263	28.1069	26.7638	20.5673	19.684	4.15765	9.27161	16.9196	16.8679	0.988999	0.938078	0.568554	0.515419	0	0	0	1	0	0	0.147923	0.1479
1454	117	35	0.21023	25.6752	27.6954	15.4599	5.06752	1.33445	1.67908	1.42534	1.04144	0.886429	35.2007	33.6788	30.5509	27.3339	4.8959	10.9318	17.9164	18.872	0.99028	0.945855	0.80999	0.723405	0	0	0	0	1	0	0.139085	0.1391
1457	118	18	0.171396	19.8709	50.5719	14.8807	4.39695	0.964654	4.62721	2.26903	1.12612	0.921492	20.2128	19.2545	15.3781	14.1198	8.93994	10.5223	15.5456	13.6423	0.896871	0.837469	0.146362	0.257858	0	0	1	0	0	0	0.442291	0.4423
1458	101	26.5	0.229348	23.0589	64.5623	25.6923	6.08772	1.59752	3.82841	2.67248	1.77442	0.979456	30.4767	26.7758	24.0343	21.9803	11.4131	18.1672	21.5233	22.5923	0.927233	0.734606	0.445006	0.231173	0	0	0	1	0	0	0.374486	0.3745
1461	91	17	0.262746	23.3761	31.9406	11.1418	3.04579	0.959933	2.11901	1.51236	0.911045	0.665984	17.5608	16.5164	14.2735	12.5023	5.64635	7.87843	10.7685	13.5755	0.946899	0.8789	0.656371	0.389695	0	0	0	1	0	0	0.321532	0.3215
1462	122	40	0.280648	33.4641	26.7663	13.9031	5.01755	1.45963	1.73211	1.28499	0.939321	0.782371	38.7634	37.4635	33.1704	30.5292	4.73166	9.83098	17.7397	20.6423	0.992522	0.964955	0.844975	0.736764	0	0	0	0	1	0	0.122065	0.1221
1463	116	23	0.183573	21.2283	41.8777	14.469	4.36733	1.12505	2.84786	1.4589	0.830986	0.835764	28.553	27.4395	23.6599	19.4024	7.403	10.2311	15.4408	15.9106	0.965804	0.927888	0.757688	0.572314	0	0	1	0	0	0	0.259273	0.2593
1464	110	36	0.227603	26.0812	39.3309	21.0579	5.26339	1.4571	2.4521	1.88242	1.28536	0.885896	34.4313	32.3276	30.5109	28.3376	6.95278	14.8902	18.6089	20.6065	0.9794	0.887607	0.79247	0.686448	0	0	1	0	0	0	0.201932	0.2019
1466	101	23	0.193996	20.2201	21.8861	9.49175	3.15369	1.18044	2.03569	1.27381	0.753622	0.663266	22.089	21.2849	18.8168	12.157	3.86895	6.71168	11.15	16.694	0.984541	0.948984	0.805532	0.685337	0	0	0	1	0	0	0.175152	0.1752
1467	99	15	0.130032	13.0538	14.1802	8.42902	2.85114	0.909411	1.3282	1.21146	0.869606	0.804089	18.1431	16.704	12.285	10.1902	2.50673	5.96022	10.0803	12.861	0.990409	0.934176	0.571596	0.610088	0	0	0	1	0	0	0.138165	0.1382
1468	127	43	0.228569	29.9881	17.1339	10.7768	4.86421	1.32066	1.6107	1.31223	0.879941	0.613149	42.2519	41.5591	38.2652	34.3621	3.02887	7.62036	17.1976	18.6769	0.997427	0.983045	0.893315	0.839388	0	0	0	0	1	0	0.071686	0.0717
1469	107	32	0.238294	26.3166	21.9427	14.61	5.17426	1.61131	1.79132	1.55512	1.03523	0.597343	30.135	28.3689	23.4098	16.6877	3.87896	10.3308	18.2938	22.7874	0.991681	0.931336	0.623958	0.680961	0	0	1	0	0	0	0.128719	0.1287
1470	102	36	0.21542	22.128	33.0202	16.0216	5.74806	1.48879	1.25285	0.982416	0.785812	0.58	30.7521	29.2398	23.4941	20.3224	5.8372	11.329	20.3225	21.0547	0.98182	0.921891	0.501768	0.261445	0	0	0	0	0	1	0.189814	0.1898
1471	117	20	0.238819	27.5702	33.3722	15.0079	4.9912	1.11184	2.10386	1.45475	1.10439	1.04918	28.1624	26.046	19.3537	18.426	5.89943	10.6122	17.6466	15.7238	0.977813	0.913232	0.410646	0.521338	0	0	0	0	1	0	0.209479	0.2095
1472	117	33.75	0.232033	27.629	50.8876	20.1285	7.95394	1.91432	1.65343	1.22617	0.912309	0.589037	38.0062	36.3133	26.9262	24.2774	8.99575	14.233	28.1214	27.0726	0.971585	0.919986	0.288437	0.442539	0	0	1	0	0	0	0.236692	0.2367
1473	113.5	23	0.247037	28.7571	24.1831	11.317	4.49611	1.39747	1.69389	1.19991	0.776513	0.720977	25.613	24.4564	19.1106	15.0602	4.275	8.00232	15.8962	19.7632	0.985973	0.944953	0.555076	0.647541	0	0	1	0	0	0	0.166907	0.1669
1474	137	22.25	0.201322	26.6995	25.0353	15.0884	4.70312	1.153	1.05579	1.16281	0.919318	1.02949	37.3	35.4638	29.981	25.477	4.42566	10.6691	16.628	16.3059	0.992936	0.953673	0.832104	0.768353	0	0	0	1	0	0	0.11865	0.1187
1475	95	43	0.298273	29.8781	25.8329	18.3711	7.96245	1.8822	1.29493	1.08117	0.745721	0.704166	42.0157	40.257	32.1405	27.0781	4.56666	12.9903	28.1515	26.6184	0.994076	0.946506	0.482511	0.18349	0	0	0	0	0	1	0.108689	0.1087
1476	116	22.25	0.17109	19.97	28.3959	15.1642	4.78578	1.32246	1.93858	1.44846	1.08082	0.689967	27.7626	25.8986	22.0648	18.8148	5.01973	10.7227	16.9203	18.7024	0.983518	0.910265	0.64183	0.109169	0	0	1	0	0	0	0.180809	0.1808
1477	96	16	0.178246	17.1349	23.2014	11.7629	4.03074	0.958408	1.27792	1.17663	0.792753	0.8061	23.7388	22.2677	17.3719	17.402	4.10146	8.3176	14.2508	13.5539	0.984961	0.927619	0.571881	0.627184	0	0	0	0	0	1	0.172775	0.1728
1478	115	19.25	0.155932	18.4925	37.312	12.0794	4.52337	1.14454	3.49197	1.62956	1.04001	0.89834	24.5063	23.678	18.4132	16.3829	6.5959	8.54139	15.9925	16.1863	0.963098	0.93267	0.495625	0.154467	0	0	1	0	0	0	0.269151	0.2692
1479	101	16	0.148305	15.1151	20.7601	7.65992	2.54491	0.825331	3.1418	1.84939	1.05282	0.824735	16.7585	16.0185	13.4732	11.4222	3.6699	5.41638	8.99762	11.6719	0.975728	0.941099	0.744326	0.205773	0	0	0	0	1	0	0.218987	0.219
1480	119	20	0.135743	16.2587	18.7636	10.7351	3.79645	1.01745	1.44964	1.27783	0.781931	0.761426	22.6774	21.455	17.176	15.7213	3.31697	7.59083	13.4225	14.3889	0.989245	0.93532	0.623947	0.402891	0	0	1	0	0	0	0.146268	0.1463
1481	114	38	0.249405	29.749	18.6776	12.0041	6.27614	1.90807	1.36263	0.967098	0.547509	0.733312	41.8165	40.6608	32.6379	30.0239	3.30176	8.48821	22.1895	26.9842	0.996878	0.977968	0.733334	0.438447	0	0	0	1	0	0	0.0789585	0.079
1483	116	27	0.178177	20.7277	28.4589	15.4799	4.48777	1.34634	1.31195	1.07037	0.725868	0.789544	28.8484	27.0966	24.128	20.3442	5.03087	10.946	15.8667	19.0401	0.984677	0.914776	0.753364	0.352278	0	0	0	0	1	0	0.17439	0.1744
1484	106	16	0.112638	11.9589	12.4899	6.54703	2.37303	0.839817	1.41342	1.20683	0.927341	0.75127	16.6669	15.8472	13.54	10.4824	2.20793	4.62945	8.38992	11.8768	0.991186	0.956378	0.784888	0.470128	0	0	1	0	0	0	0.132474	0.1325
1485	114	27	0.185132	20.8255	29.1776	14.1466	4.73697	1.18434	1.90158	1.40465	0.939215	0.652791	28.948	27.5209	22.5371	20.8039	5.15793	10.0032	16.7477	16.7491	0.983998	0.931604	0.669161	0.59315	0	0	0	0	1	0	0.178179	0.1782
1486	114	21	0.202933	23.3726	19.222	10.3384	4.48101	1.2957	1.54479	1.12705	0.797292	0.743662	30.8729	29.9822	25.0277	21.2135	3.39799	7.31033	15.8428	18.3239	0.993925	0.96982	0.774144	0.503858	0	0	0	0	1	0	0.110064	0.1101
1487	128	55	0.294479	38.3881	61.2301	19.0385	6.38	2.24676	3.51493	1.59908	0.962877	0.539756	50.0436	49.0007	43.6073	32.0119	10.8241	13.4622	22.5567	31.774	0.976329	0.96152	0.855823	0.121679	0	0	1	0	0	0	0.216292	0.2163
1488	103	19	0.19571	20.7696	20.212	11.3069	3.47699	1.11421	1.25175	1.11437	0.927262	0.912115	25.9398	24.526	21.0538	17.8462	3.573	7.99517	12.293	15.7573	0.990468	0.945374	0.811836	0.469475	0	0	1	0	0	0	0.137742	0.1377
1489	96	33	0.21916	21.6481	25.0926	12.7004	3.73051	1.60948	1.90301	1.45601	0.822188	0.782908	29.734	28.3618	25.572	18.2395	4.43578	8.98055	13.1893	22.7615	0.98881	0.948545	0.856725	0.59822	0	0	0	0	0	1	0.149182	0.1492
1491	100	12	0.113066	11.3339	18.7029	7.5882	2.69099	0.821996	1.64515	1.05674	0.898347	0.690608	15.4494	14.9001	12.9192	11.5473	3.30623	5.36567	9.5141	11.6248	0.976833	0.93291	0.676514	0.115244	0	0	1	0	0	0	0.214004	0.214
1493	133	35	0.197634	25.0402	20.5814	10.0828	4.00281	1.61693	1.38136	1.11843	0.939083	0.722363	35.0993	34.1388	30.8842	23.2497	3.63831	7.12959	14.1521	22.8668	0.994613	0.97795	0.888833	0.180739	0	0	0	0	1	0	0.103658	0.1037
1494	108	36	0.202145	22.581	19.3144	9.35597	4.70049	1.32212	2.0524	1.22359	0.818399	0.829279	31.2575	30.3851	24.8005	23.8212	3.41434	6.61567	16.6188	18.6977	0.994016	0.97601	0.742272	0.619603	0	0	1	0	0	0	0.109233	0.1092
1495	109	19	0.139101	15.233	18.7435	7.66401	2.97455	0.909795	1.74434	1.10498	0.848923	0.681503	18.2978	17.6414	15.1267	13.1137	3.31341	5.41927	10.5166	12.8664	0.983468	0.951648	0.71878	0.193268	0	0	0	0	1	0	0.181083	0.1811
1496	131	46	0.207847	27.7227	14.5439	7.33799	3.28856	1.265	1.1022	1.26559	0.913459	0.749205	37.1949	36.2926	33.3104	30.2624	2.57101	5.18874	11.6268	17.8898	0.997608	0.989727	0.937106	0.806556	0	0	0	0	1	0	0.0691229	0.0691
1497	114	24.75	0.221612	25.3446	40.9852	14.8352	4.99925	1.501	1.99581	1.11422	0.854458	0.827481	35.0216	32.4455	26.8226	22.446	7.24524	10.4901	17.675	21.2273	0.978366	0.946292	0.752178	0.32502	0	1	0	0	1	0	0.206879	0.2069
1498	112.5	11	0.186521	20.6177	31.5067	12.5387	3.11471	1.09062	2.37841	1.6276	1.18758	1.11872	28.2719	27.039	23.707	16.7783	5.56965	8.86622	11.0122	15.4237	0.980403	0.944711	0.885567	0.393641	0	0	0	0	0	1	0.197003	0.197
1500	123	42.25	0.250698	29.6409	53.8513	16.7834	5.38036	1.50071	2.49423	1.39009	0.93632	0.707127	40.7332	39.5454	35.1277	28.7029	9.51965	11.8676	19.0224	21.2232	0.972307	0.953907	0.840687	0.673256	0	0	0	0	0	1	0.233707	0.2337
1501	119	26	0.234112	26.832	33.806	13.6313	4.87896	1.34136	2.32076	1.37812	0.96962	0.947894	32.2029	30.9864	25.5403	20.6696	5.97612	9.63878	17.2497	18.9698	0.98263	0.950389	0.737458	0.397129	0	0	1	0	0	0	0.185577	0.1856
1502	116	29.25	0.23161	25.1959	19.1237	9.89684	3.53739	1.54335	1.12487	1.01505	0.844287	0.83232	35.3294	34.3779	30.9604	20.0976	3.38063	6.99812	12.5065	21.8263	0.995411	0.979062	0.91478	0.390042	0	0	0	1	0	0	0.095689	0.0957
1503	101	17	0.132986	13.5727	17.2368	9.59569	2.88242	0.84761	1.30434	1.18141	0.91637	0.700998	18.271	17.1555	15.2978	12.3704	3.04707	6.78518	10.1909	11.987	0.985996	0.918461	0.745803	0.247019	0	0	1	0	0	0	0.166771	0.1668
1504	105	30	0.21255	23.0765	26.4626	12.6451	3.92043	1.51816	1.80002	1.34475	0.842534	0.867391	32.0606	30.8152	24.3657	16.5226	4.67797	8.94146	13.8608	21.47	0.989298	0.956977	0.82243	0.63857	0	0	0	1	0	0	0.14591	0.1459
1506	122	35	0.242732	28.7034	33.6273	17.6966	6.16731	1.65899	1.49248	1.35413	0.847236	0.869962	39.9124	38.1039	31.855	29.4005	5.94452	12.5134	21.8047	23.4616	0.988846	0.944538	0.729014	0.602657	0	0	0	0	1	0	0.148939	0.1489
1507	121	40	0.292155	36.4149	27.1442	17.6785	7.01772	1.59327	1.42215	1.30326	0.829037	0.708855	39.8364	37.8802	29.6014	29.2612	4.79847	12.5006	24.8114	22.5322	0.992719	0.94398	0.545392	0.637999	0	0	1	0	0	0	0.120454	0.1205
1508	113	31	0.202248	23.1331	26.7201	16.0609	4.95667	1.47353	1.44233	1.26568	0.824102	0.733528	32.348	30.5453	26.8371	22.4824	4.72349	11.3568	17.5245	20.8389	0.989282	0.928312	0.757363	0.375315	0	0	0	0	0	1	0.146021	0.146
1509	113	22	0.134436	15.1693	18.9711	7.80253	2.25703	0.915675	3.06747	1.75892	0.904484	0.592376	20.9798	19.9021	18.735	14.8235	3.35365	5.51722	7.97979	12.9496	0.987141	0.960807	0.904756	0.486667	0	0	1	0	0	0	0.159852	0.1599
1510	112	35.25	0.20898	22.9774	49.4295	16.2782	4.66018	1.51273	2.56246	1.51364	1.0504	0.711236	31.1838	29.6436	25.6831	17.9487	8.73798	11.5104	16.4762	21.3932	0.959939	0.921536	0.767106	0.544141	0	0	0	1	0	0	0.280209	0.2802
1511	102	29	0.249937	25.9596	41.9597	17.3902	6.37494	1.77305	2.10212	1.36656	0.951788	0.807642	35.8381	34.1619	27.8304	25.5348	7.4175	12.2967	22.5388	25.0747	0.978347	0.93297	0.586617	0.18898	0	0	1	0	0	0	0.206972	0.207
1512	111	17	0.168558	19.0318	30.9023	14.6795	4.83275	1.23463	1.95102	1.40655	1.00097	0.752311	26.3093	24.7689	18.975	17.9057	5.46281	10.38	17.0863	17.4603	0.978206	0.907953	0.434923	0.221639	0	0	1	0	0	0	0.207638	0.2076
1513	97	27	0.267889	26.7223	16.9797	8.62092	2.98234	1.47771	1.54842	1.11074	0.874347	0.747778	25.7365	24.575	21.3548	12.6041	3.00161	6.09591	10.5441	20.8979	0.993176	0.968746	0.869598	0.797644	0	0	0	1	0	0	0.116629	0.1166
1514	104	30	0.2113	21.7873	20.9147	12.6442	4.69565	1.39047	1.08215	0.864093	0.735802	0.701693	24.3386	22.8078	17.6617	14.6751	3.69722	8.9408	16.6016	19.6642	0.988395	0.919962	0.34124	0.665631	0	0	0	1	0	0	0.151908	0.1519
1515	120.5	31	0.250832	31.3339	63.0526	23.249	6.04177	1.77581	3.14934	1.83373	1.02563	0.79845	33.2068	31.749	26.7661	21.2987	11.1462	16.4395	21.3609	25.1137	0.941983	0.855504	0.602582	0.529853	0	0	1	0	0	0	0.33566	0.3357
1516	122	31	0.185846	23.4655	36.699	18.6796	4.70961	1.38844	2.08612	1.55668	1.10388	0.763527	31.9748	28.9245	24.5829	21.5481	6.48752	13.2085	16.651	19.6355	0.979201	0.889645	0.73567	0.411873	0	0	0	1	0	0	0.202895	0.2029
1517	117	12	0.13139	15.0406	24.5084	12.2492	3.58497	0.826147	2.4556	2.09337	1.19682	0.924835	20.4792	18.0858	14.4194	13.1073	4.33251	8.66153	12.6748	11.6835	0.977366	0.877862	0.476807	0.453268	0	0	0	0	0	1	0.211557	0.2116
1518	99	24	0.311226	29.7551	49.6078	13.7557	4.81136	1.64093	3.55506	1.90775	0.978452	0.95357	27.1156	26.3399	21.9972	17.3313	8.7695	9.72673	17.0107	23.2063	0.946258	0.929319	0.634024	0.665009	0	0	0	0	0	1	0.323412	0.3234
1520	127	24	0.153385	20.0417	27.5689	11.9915	2.91945	1.41223	2.12868	2.06843	1.0258	0.620427	27.2893	25.6109	22.1405	13.721	4.87354	8.47931	10.3218	19.972	0.983924	0.943602	0.884682	0.726646	0	0	0	1	0	0	0.178588	0.1786
1523	99	19	0.191614	19.7011	16.0921	9.5075	4.16094	1.18938	1.35241	1.03893	0.723133	1.00897	24.2024	23.05	16.3994	14.2315	2.84471	6.72281	14.7111	16.8203	0.993068	0.956521	0.441925	0.533041	0	0	1	0	0	0	0.117538	0.1175
1524	119	55.75	0.240228	29.3365	10.2226	4.33577	1.72756	0.618054	1.70552	1.22143	0.872774	0.670179	41.3095	41.0595	39.9066	34.8094	1.80711	3.06585	6.10784	8.7406	0.999043	0.997208	0.988218	0.967961	0	0	1	0	0	0	0.0437457	0.0437
1525	118	17	0.175483	20.8666	54.0203	18.4972	4.75554	1.17976	2.43549	1.72186	1.26588	1.15581	26.924	23.9243	21.7975	20.4867	9.54952	13.0795	16.8134	16.6843	0.934986	0.837326	0.636419	0.580313	0	0	1	0	0	0	0.354684	0.3547
1526	114	16	0.157298	18.2777	23.085	9.04335	3.02752	0.965554	2.41094	1.48625	1.11671	0.992627	25.1741	23.3667	19.7666	15.2619	4.08088	6.39462	10.7039	13.655	0.986773	0.961826	0.840691	0.446646	0	0	1	0	0	0	0.162106	0.1621
1527	97	29	0.264177	28.6852	49.6414	15.8424	5.32289	2.04915	3.59637	1.98188	1.20418	0.989732	39.4628	38.7679	35.0015	23.4447	8.77544	11.2023	18.8193	28.9794	0.974962	0.957342	0.843155	0.587792	0	0	0	1	0	0	0.222373	0.2224
1528	107	18	0.20525	23.0966	9.70656	4.31668	2.19566	1.08131	1.99954	1.5184	1.22154	1.14917	25.2253	24.3679	20.0617	14.4054	1.71589	3.05236	7.76284	15.292	0.997684	0.992124	0.922101	0.33555	0	0	1	0	0	0	0.0680227	0.068
1529	120	19.5	0.164892	19.2349	36.4063	13.9925	3.5467	1.19541	2.50193	1.60416	0.983017	0.848323	26.2505	24.7701	22.7362	16.9013	6.43578	9.89416	12.5395	16.9057	0.969481	0.916759	0.834161	0.0228665	0	0	0	0	1	0	0.245168	0.2452
1530	115	26	0.235454	27.8041	50.0345	16.755	4.59275	1.85845	2.47592	1.77394	1.0093	0.672814	32.9293	31.7047	28.7517	19.6439	8.84494	11.8476	16.2378	26.2825	0.963251	0.927556	0.825255	0.664358	0	0	0	1	0	0	0.268604	0.2686
1531	106	25.75	0.19007	19.6572	28.5618	11.6618	3.78321	1.15927	2.08982	1.3738	0.892249	0.622637	24.8941	24.0322	20.6416	16.9224	5.04906	8.24614	13.3757	16.3945	0.979216	0.939288	0.761644	0.247822	0	0	0	0	0	1	0.202822	0.2028
1532	107	15	0.16307	17.0805	42.1117	11.7116	3.254	1.00089	3.99487	2.15919	1.21537	1.16449	20.8565	20.0576	15.9709	13.9542	7.44436	8.28136	11.5046	14.1547	0.93413	0.910786	0.69361	0.167694	0	0	0	1	0	0	0.356932	0.3569
1533	100	22	0.21305	21.9287	28.5119	17.3134	4.19333	1.13533	1.56299	1.07757	0.835465	0.858508	23.3311	20.2406	18.7552	17.9463	5.04025	12.2424	14.8257	16.0561	0.976386	0.796342	0.612482	0.446723	0	0	1	0	0	0	0.216031	0.216
1534	101	30	0.272296	28.3761	27.0486	15.7793	5.50433	1.84515	1.44084	1.1384	0.814118	0.820663	33.6511	32.0889	26.5227	20.1019	4.78156	11.1577	19.4607	26.0943	0.989853	0.937602	0.679432	0.637613	0	0	1	0	0	0	0.142092	0.1421
1535	105	15	0.122611	13.0723	15.3185	8.93769	2.71456	0.940227	1.65908	1.35173	0.920053	0.698388	18.21	17.3287	15.7149	10.8035	2.70796	6.3199	9.5974	13.2968	0.988881	0.931122	0.791846	0.582979	0	0	1	0	0	0	0.148707	0.1487
1536	107	19	0.161691	17.1787	23.2768	8.88371	3.03705	0.927898	2.40067	1.48854	0.90608	0.692778	23.1336	22.3984	19.0059	17.4115	4.1148	6.28173	10.7376	13.1225	0.984054	0.959867	0.825118	0.657256	0	0	1	0	0	0	0.177871	0.1779
1537	115	30	0.219124	25.1013	37.6674	16.8095	5.2077	1.68973	1.97534	1.30265	0.9162	0.739878	34.5863	32.6286	24.5771	19.6681	6.65871	11.8861	18.412	23.8964	0.981292	0.931288	0.662398	0.567959	0	0	0	0	0	1	0.192525	0.1925
1540	114	48	0.256036	29.3188	29.7995	14.1262	6.76257	2.11171	1.96873	1.1022	0.978601	0.595253	41.0949	39.1749	30.021	24.4882	5.26786	9.98876	23.9093	29.8641	0.99175	0.966947	0.604744	0.57238	0	0	0	1	0	0	0.128187	0.1282
1542	115	22	0.19974	22.4826	49.3176	19.8874	4.84828	1.36865	3.60437	2.35234	1.35561	0.993589	28.9227	26.4226	22.8684	17.1864	8.71821	14.0625	17.1413	19.3556	0.953488	0.846609	0.661935	0.459982	0	0	0	0	0	1	0.301432	0.3014
1543	115	15	0.152469	18.2054	28.518	11.5012	3.24562	1.17257	2.0104	1.44546	1.23797	1.00106	24.8273	23.9238	21.6128	13.5621	5.04132	8.13261	11.475	16.5826	0.979167	0.940448	0.847413	0.575431	0	0	0	1	0	0	0.203055	0.2031
1544	116.5	36.5	0.23491	27.2744	35.9919	16.2754	5.62382	1.76161	2.17123	1.31543	0.805919	0.694671	37.9118	36.3634	31.2318	24.7267	6.36253	11.5084	19.8832	24.9129	0.985817	0.948598	0.771166	0.122048	0	0	1	0	0	0	0.167824	0.1678
1545	96	24.25	0.248128	23.8937	41.1349	13.8781	4.31888	1.19981	2.63536	1.74784	1.03553	0.959209	32.9639	32.2168	29.5306	24.7784	7.27169	9.81328	15.2695	16.9679	0.975365	0.95248	0.85594	0.728745	0	1	0	0	0	1	0.220596	0.2206
1546	105	17	0.232056	25.0488	29.2836	13.0599	4.0431	1.31994	4.07253	2.6691	1.40775	1.12489	34.2365	33.0995	27.8474	20.1083	5.17667	9.23476	14.2945	18.6667	0.988503	0.960291	0.858199	0.37181	0	1	1	0	0	0	0.151203	0.1512
1548	106	26	0.194944	20.8397	33.0233	14.8125	4.73336	1.21506	1.88053	1.07265	0.762267	0.734335	24.3544	22.776	18.6626	17.3751	5.83775	10.474	16.7349	17.1836	0.970847	0.887986	0.442615	0.148055	0	0	1	0	0	0	0.2397	0.2397
1549	113	30.25	0.221507	25.7099	27.0417	15.8454	5.89433	1.9837	1.6548	1.26839	0.904609	0.781324	36.0205	34.3878	28.2956	22.7762	4.78035	11.2044	20.8396	28.0537	0.991155	0.94543	0.676442	0.583829	0	0	0	0	1	0	0.132712	0.1327
1550	103	14	0.233094	24.9918	46.2588	14.7303	4.08663	1.21966	3.4733	1.89826	1.31457	1.24911	26.149	24.6072	19.3953	16.8087	8.17748	10.4159	14.4484	17.2486	0.949843	0.905996	0.667125	0.224406	0	0	0	0	0	1	0.312727	0.3127
1551	120	28.75	0.22743	27.0654	20.981	11.7142	4.10017	1.67934	1.29653	1.08228	0.938539	0.820793	32.0526	30.8411	25.9838	17.041	3.70895	8.28316	14.4963	23.7495	0.993283	0.963259	0.82991	0.696527	0	0	0	1	0	0	0.115715	0.1157
1552	110	15	0.214052	23.9937	11.3005	6.99414	2.83291	0.735667	1.30095	1.28054	0.957924	0.774681	19.883	19.1883	15.3466	14.6424	1.99766	4.94561	10.0158	10.4039	0.99494	0.966214	0.757667	0.703664	0	0	0	0	0	1	0.100471	0.1005
1553	118	32	0.25314	30.1659	19.7986	10.3433	4.09287	1.65425	2.08333	1.51026	1.12437	0.826374	41.946	39.6954	32.2394	23.832	3.49992	7.3138	14.4705	23.3946	0.996513	0.98288	0.89361	0.190704	0	0	0	0	1	0	0.0834389	0.0834
1554	116	21	0.146656	16.4272	17.059	7.7443	2.85629	0.99597	1.28976	0.961692	0.831123	0.902417	22.8751	22.3173	20.6725	15.5142	3.01563	5.47605	10.0985	14.0851	0.991272	0.969429	0.872565	0.419215	0	0	1	0	0	0	0.13183	0.1318
1555	108	17	0.14517	15.9018	15.9365	9.09087	3.22226	1.19323	1.36017	1.14278	0.841473	0.926524	22.1518	20.845	17.494	14.0561	2.81721	6.42821	11.3924	16.8748	0.99188	0.951263	0.758892	0.553322	0	0	0	0	0	1	0.127177	0.1272
1556	127	38	0.2408	30.4977	50.7606	18.2855	6.07182	1.42314	3.8123	1.78488	0.886976	1.01808	40.3698	39.5012	35.1839	35.5606	8.97329	12.9298	21.4671	20.1263	0.974983	0.944911	0.792293	0.824425	0	0	1	0	0	0	0.222278	0.2223
1559	118	13	0.162184	19.2523	19.354	6.61079	2.13513	0.640668	2.52872	1.79625	1.04032	0.913106	20.0782	19.755	18.3277	14.5428	3.42133	4.67453	7.54884	9.06041	0.985375	0.971601	0.911237	0.782207	0	0	0	0	1	0	0.1704	0.1704
1560	117	22	0.158788	18.973	37.2353	11.7163	3.91069	1.22039	2.86437	1.59317	1.064	0.788486	25.892	25.0048	21.8796	16.3813	6.58234	8.28466	13.8264	17.2589	0.967146	0.943518	0.775027	0.314821	0	0	1	0	0	0	0.254223	0.2542
1561	112	8	0.100514	11.4429	26.3648	8.41211	2.2551	0.668999	2.6872	2.0224	1.25537	1.14223	14.7322	14.037	11.24	9.64901	4.66069	5.94826	7.97297	9.46107	0.948639	0.905776	0.704871	0.196406	0	0	0	0	1	0	0.31636	0.3164
1562	105	25	0.22154	24.5868	42.1016	16.3221	4.73181	1.61091	3.68478	2.17821	1.25334	0.997237	33.8725	32.2072	27.6651	20.9393	7.44257	11.5415	16.7295	22.7817	0.975562	0.933587	0.796442	0.393952	0	0	1	0	0	0	0.219723	0.2197
1563	118	36	0.225276	27.593	47.3201	17.5154	5.61299	1.83531	2.7537	1.40279	0.932039	0.686154	34.6011	32.8452	29.093	20.237	8.3651	12.3853	19.8449	25.9552	0.970337	0.926181	0.73124	0.626165	0	0	1	0	0	0	0.241758	0.2418
1564	98	9	0.27305	26.6131	22.5861	11.6724	2.81823	1.25638	1.80015	1.55299	0.999775	1.07667	22.0498	21.125	18.5052	11.9939	3.9927	8.25362	9.96394	17.768	0.983469	0.920517	0.842663	0.737793	0	1	0	1	0	0	0.181077	0.1811
1565	131	23	0.211207	26.7347	19.4098	11.8013	4.6648	1.26301	1.28806	1.20125	1.01969	0.940624	31.7664	30.4332	25.4584	21.078	3.4312	8.34481	16.4925	17.8617	0.994149	0.961672	0.761792	0.530945	0	0	0	1	0	0	0.108014	0.108
1567	105	16	0.223261	23.9844	50.1206	21.0361	5.04289	1.39805	5.06482	3.56111	2.4425	1.65351	31.623	25.1508	21.8561	19.8432	8.86015	14.8748	17.8293	19.7715	0.959947	0.80636	0.578394	0.0849443	0	0	1	0	0	0	0.28018	0.2802
1568	101.5	18	0.133744	13.6102	18.2297	9.27347	3.09682	0.986915	1.6107	1.17879	0.837828	0.793748	18.7403	17.5154	15.4516	11.2018	3.22259	6.55733	10.9489	13.9571	0.985104	0.927277	0.705618	0.596537	0	0	0	1	0	0	0.17196	0.172
1569	111	23.75	0.173611	19.725	24.9768	15.7748	4.5167	1.34244	1.5544	1.34154	0.774812	0.752984	27.3867	24.9185	20.2159	17.3877	4.41531	11.1545	15.969	18.985	0.986918	0.894215	0.61321	0.40148	0	0	1	0	0	0	0.161221	0.1612
1570	116	19	0.130997	14.9378	47.3463	11.6807	4.01903	0.943715	3.48897	1.60939	1.16159	0.880322	19.3226	19.0077	15.2309	13.9855	8.36973	8.25948	14.2094	13.3461	0.901319	0.900656	0.360048	0.298892	0	0	1	0	0	0	0.433157	0.4332
1573	118	19.75	0.186015	21.8662	36.225	15.0211	4.34979	1.06963	2.52911	1.52372	0.934427	0.997692	29.623	27.1494	22.8727	20.0473	6.40374	10.6215	15.3788	15.1269	0.976355	0.920295	0.740217	0.656229	0	0	1	0	0	0	0.216174	0.2162
1574	112	41	0.298233	32.9719	41.3726	20.2704	5.41574	1.83007	1.66162	1.08504	0.754561	0.688421	38.2665	35.6699	31.6183	23.5851	7.31371	14.3334	19.1475	25.8811	0.981566	0.915713	0.795781	0.411773	0	0	0	1	0	0	0.191126	0.1911
1576	81	13	0.14957	12.3391	49.0088	12.9233	2.8661	0.837192	5.47484	3.2764	1.94604	1.44845	15.0921	14.6286	13.9087	11.3656	8.66362	9.13812	10.1332	11.8397	0.818821	0.780886	0.684992	0.280155	0	0	0	0	0	1	0.574049	0.574
1577	110	11	0.184663	20.3784	56.6551	15.6801	3.5997	1.01752	4.15853	2.3491	1.51423	1.02402	23.2297	22.4958	20.7881	15.1139	10.0153	11.0875	12.7269	14.3899	0.902284	0.870103	0.790689	0.305807	0	0	0	0	0	1	0.431143	0.4311
1578	105	14	0.149899	15.8709	14.8193	8.39708	3.35331	0.919275	1.16442	1.08126	0.963635	0.813072	18.0592	16.9909	13.2683	12.1747	2.61971	5.93763	11.8557	13.0005	0.989422	0.936952	0.448991	0.350726	0	0	1	0	0	0	0.145063	0.1451
1579	111	28	0.186212	20.6234	26.7614	13.299	4.1777	1.09437	1.38301	1.08459	0.846099	0.695431	28.6838	27.275	24.3855	22.533	4.73079	9.40381	14.7704	15.4767	0.986305	0.938685	0.795691	0.726803	0	0	0	0	0	1	0.164929	0.1649
1580	131	43	0.226726	29.5704	29.4088	16.758	6.18341	1.77173	1.68644	1.26651	0.87551	0.656834	41.479	39.6634	34.6283	31.8938	5.19879	11.8497	21.8617	25.0561	0.992114	0.95433	0.77552	0.618723	0	0	1	0	0	0	0.125335	0.1253
1581	108	32.25	0.302684	35.3406	95.6175	30.4926	7.17263	1.91789	3.48825	2.12771	1.15042	1.18927	39.4774	38.1322	36.1043	30.3947	16.9029	21.5615	25.3591	27.123	0.903699	0.824789	0.711799	0.451328	0	0	1	0	0	0	0.428168	0.4282
1582	101	18	0.176973	18.8784	15.4408	9.52401	4.38224	1.55615	1.49734	1.33164	1.17415	0.858948	26.4507	25.6424	21.4022	14.9135	2.72957	6.73449	15.4936	22.0073	0.994661	0.964896	0.689878	0.735376	0	0	1	0	0	0	0.103194	0.1032
1583	118.5	22	0.160601	18.7356	11.6691	6.37517	3.29372	0.922722	1.52784	1.07772	0.976955	0.717983	26.2307	25.7941	22.4203	19.4924	2.06283	4.50792	11.6451	13.0493	0.996903	0.98461	0.854532	0.742855	0	0	1	0	0	0	0.078642	0.0786
1584	109	33	0.223718	24.5632	46.4338	18.0794	4.74608	2.07502	2.30194	1.17635	0.777337	0.742684	32.2018	30.5571	27.6097	17.0046	8.20841	12.7841	16.7799	29.3452	0.966966	0.908278	0.794125	0.814995	0	0	1	0	0	0	0.254906	0.2549
1585	94	12	0.147316	13.5858	18.1491	10.8234	2.97562	0.787332	1.30627	1.08203	0.923085	0.923113	17.3007	15.4347	10.93	11.3936	3.20833	7.65327	10.5204	11.1346	0.982655	0.868409	0.271201	0.212011	0	0	0	1	0	0	0.185445	0.1854
1586	106	27	0.239274	26.8815	19.9859	11.2752	5.21172	1.78744	1.38385	1.20507	1.02335	0.855618	36.0425	35.1787	30.3168	24.3777	3.53305	7.97275	18.4262	25.2783	0.995184	0.97398	0.794098	0.264536	0	0	1	0	0	0	0.0980245	0.098
1587	106	35	0.241576	26.0359	27.0198	17.2274	6.72082	1.86273	1.40508	1.23535	0.839756	0.80884	35.5049	33.7927	24.5075	19.8982	4.77647	12.1816	23.7617	26.343	0.99091	0.932766	0.244816	0.655321	0	0	0	1	0	0	0.13453	0.1345
1588	110	21	0.164734	18.2561	15.7016	9.95773	3.94777	1.15348	1.64672	1.31274	0.955452	0.792188	25.5644	24.5194	20.3734	18.7908	2.77569	7.04118	13.9575	16.3127	0.994088	0.95788	0.728463	0.496345	0	0	1	0	0	0	0.108576	0.1086
1589	117	23	0.219105	26.2442	37.2285	12.5442	4.15848	1.17017	3.12365	1.63759	0.973266	0.981517	34.5932	33.6942	28.8751	23.6619	6.58114	8.87006	14.7024	16.5487	0.981737	0.964727	0.860664	0.71475	0	0	1	0	0	0	0.190244	0.1902
1590	120	25	0.172939	19.9267	34.9198	13.3092	5.27647	1.2417	2.52022	1.42435	0.836536	0.769859	27.4315	26.3228	20.2758	18.8524	6.17301	9.41102	18.6551	17.5603	0.974351	0.933904	0.39176	0.363839	0	0	0	1	0	0	0.225034	0.225
1591	92	19	0.205967	19.1187	35.1834	9.62541	2.52112	0.941062	4.82748	2.79555	1.56189	1.16368	24.9263	24.6168	22.8386	17.4175	6.2196	6.80619	8.91352	13.3086	0.96837	0.961018	0.920695	0.645105	0	1	0	0	1	0	0.249519	0.2495
1592	107	12	0.181633	19.6372	20.0551	11.9252	4.61997	1.17694	1.52659	1.30969	1.10425	0.967063	27.266	25.4595	17.0785	16.8278	3.54527	8.43241	16.3341	16.6445	0.991511	0.943558	0.292029	0.147175	0	0	0	0	1	0	0.130025	0.13
1593	116	24	0.166334	19.1267	14.3785	9.45537	3.94528	1.00476	1.3436	1.23223	0.915407	0.784437	25.8282	24.9667	21.1594	19.2773	2.54179	6.68596	13.9487	14.2094	0.995146	0.963476	0.751952	0.675776	0	0	1	0	0	0	0.0984112	0.0984
1594	114	26.5	0.204538	23.7169	19.6066	12.3213	5.40919	1.35124	1.43178	1.25423	0.81699	0.715585	32.7551	31.5525	25.2063	23.2494	3.46599	8.71246	19.1244	19.1095	0.994386	0.961122	0.651423	0.569584	0	0	1	0	0	0	0.105815	0.1058
1595	107	15	0.130684	14.3732	14.5741	7.10824	2.71867	0.993026	1.70496	1.36741	0.887484	0.805482	20.048	18.9088	16.3221	10.2753	2.57636	5.02629	9.61195	14.0435	0.991708	0.964023	0.808212	0.681653	0	0	0	0	0	1	0.128509	0.1285
1596	106	23	0.177189	19.0324	13.0348	6.77879	3.33935	1.04126	1.71205	1.07631	0.981664	0.70205	22.4262	21.8487	19.035	14.7333	2.30425	4.79333	11.8064	14.7256	0.994707	0.975638	0.784407	0.0322369	0	0	1	0	0	0	0.102748	0.1027
1597	120	29	0.193491	23.1062	21.3046	12.0359	4.54057	1.54594	1.37461	1.24235	0.837545	0.677199	28.1781	26.7192	21.8024	15.1913	3.76616	8.51066	16.0533	21.8629	0.991028	0.947915	0.676645	0.719159	0	0	1	0	0	0	0.133656	0.1337
1598	112	40	0.235095	26.2371	40.7328	14.1922	5.20956	1.51275	2.55116	1.42161	0.808181	0.698595	32.3079	31.0387	26.5449	24.4329	7.20061	10.0354	18.4186	21.3935	0.974847	0.94629	0.720104	0.483031	0	1	0	0	1	0	0.222875	0.2229
1599	104	27	0.183251	19.5295	40.6443	14.7571	4.39771	1.40944	2.43195	1.25649	0.878705	0.72789	25.4876	23.9175	19.8155	15.7809	7.18496	10.4348	15.5482	19.9325	0.959444	0.899809	0.619939	0.610892	0	0	1	0	0	0	0.281901	0.2819
1602	113.5	39.5	0.31982	38.6964	36.8424	18.4253	8.15978	2.49765	1.69582	1.08457	0.875966	0.677796	48.7313	47.0817	38.151	35.0608	6.51288	13.0286	28.8492	35.322	0.991029	0.960949	0.654359	0.121393	0	0	0	0	1	0	0.133649	0.1336
1603	107	16	0.199228	21.4431	48.8393	22.0904	5.24425	1.1185	4.22924	2.67173	1.43479	1.16329	25.7301	21.9755	19.4722	17.266	8.63365	15.6203	18.5412	15.818	0.942024	0.703388	0.305506	0.400871	0	0	1	0	0	0	0.335546	0.3355
1604	112	24	0.275344	30.8614	49.4889	20.075	5.41965	1.44512	2.50697	1.54057	1.11477	0.835241	30.4881	28.3693	25.1554	23.4961	8.74848	14.1952	19.1614	20.437	0.957946	0.865811	0.647906	0.493393	0	0	0	0	1	0	0.286947	0.2869
1605	102.5	36	0.268115	26.8186	38.9271	17.1441	6.01087	2.13668	2.55023	1.59147	0.897544	0.723272	37.2999	35.9165	31.1831	23.0336	6.8814	12.1227	21.2516	30.2172	0.982835	0.941317	0.731807	0.647259	0	0	0	0	0	1	0.184489	0.1845
1606	96	15	0.293675	27.9468	76.5525	19.9343	4.34524	0.999009	4.90919	3.31491	2.1208	1.25327	19.275	18.8172	17.2445	13.1043	13.5327	14.0957	15.3627	14.1281	0.712092	0.66247	0.454244	0.373748	0	0	0	0	0	1	0.702087	0.7021
1607	104	11	0.170503	17.8929	24.0852	8.70559	3.12049	0.899387	2.93707	1.68405	1.12962	0.931563	21.042	20.0678	14.1944	13.3514	4.2577	6.15578	11.0326	12.7193	0.979315	0.951791	0.629189	0.304064	0	0	1	0	0	0	0.202343	0.2023
1608	95	15	0.139858	13.3118	11.6835	6.1585	2.77179	0.78753	1.32846	1.32687	0.953352	0.593298	18.6832	18.1451	15.2785	11.7502	2.06537	4.35471	9.79976	11.1374	0.993871	0.970774	0.767198	0.318734	0	0	0	1	0	0	0.110547	0.1105
1609	124	32	0.19378	24.7535	45.5954	12.4585	4.45051	1.63307	2.75359	1.24654	1.13758	0.871876	33.6678	32.6198	27.619	23.0796	8.0602	8.80952	15.7349	23.0952	0.97092	0.962842	0.821843	0.0367449	0	0	0	1	0	0	0.239403	0.2394
1611	112	30	0.196507	22.6538	44.0503	16.5064	5.76267	1.43454	2.52984	1.44323	0.945105	0.81366	30.3594	28.6232	22.0852	21.3047	7.78707	11.6718	20.3741	20.2875	0.966545	0.913083	0.38594	0.305312	0	0	1	0	0	0	0.256496	0.2565
1612	96	16	0.135413	13.2182	18.8038	7.67535	3.22602	0.951882	1.34572	1.26871	1.07464	0.885084	18.3713	17.609	13.5668	10.3158	3.32408	5.42729	11.4057	13.4616	0.983494	0.951318	0.54149	0.642467	0	0	1	0	0	0	0.180938	0.1809
1613	112.5	27	0.208375	24.2352	18.6927	10.0546	4.05589	1.25322	1.47852	1.32679	1.15634	0.845452	33.3723	32.5216	27.6649	21.9558	3.30443	7.10967	14.3397	17.7233	0.995086	0.975811	0.855177	0.590246	0	0	1	0	0	0	0.0990171	0.099
1614	107	21	0.244115	26.2131	50.5436	16.9921	4.80007	1.42237	3.17521	1.65018	1.02761	0.906981	27.0489	25.7038	21.5186	17.6541	8.93494	12.0153	16.9708	20.1153	0.943867	0.88402	0.61483	0.479314	0	0	0	0	0	1	0.330325	0.3303
1615	108	22.25	0.183551	20.4376	13.9217	9.87568	3.91109	1.26257	1.56148	1.51908	1.10494	0.76938	24.0722	22.7939	19.2406	15.7231	2.46104	6.98316	13.8278	17.8554	0.99476	0.951915	0.695341	0.473898	0	0	1	0	0	0	0.102236	0.1022
1616	114	34	0.256132	30.1836	23.9405	14.0474	6.1609	1.90434	1.64896	1.22969	0.772277	0.591294	42.1755	40.5879	32.8304	24.7528	4.23213	9.93304	21.7821	26.9315	0.994953	0.969592	0.748201	0.394012	0	0	0	1	0	0	0.100346	0.1003
1617	108	22	0.220196	24.9253	15.6434	9.54853	3.92855	1.3446	1.18704	0.987341	0.844318	0.718836	21.9636	21.0503	17.0883	11.7887	2.76539	6.75183	13.8895	19.0156	0.992042	0.947165	0.582531	0.784642	0	0	0	0	0	1	0.125908	0.1259
1618	130	66.75	0.329127	44.8037	32.7081	23.603	10.3238	2.82693	1.31673	1.10178	0.837883	0.571416	63.0451	60.8605	48.9056	44.0554	5.78202	16.6899	36.5003	39.9788	0.995786	0.961664	0.665564	0.420124	0	0	0	1	0	0	0.0917124	0.0917
1621	114	37.75	0.182314	20.5784	24.7269	13.2783	4.33884	1.61508	1.85181	1.32445	0.889263	0.589302	28.5723	27.4281	24.5596	16.4954	4.37114	9.38915	15.3401	22.8407	0.988228	0.939584	0.780938	0.691693	0	0	0	0	0	1	0.152985	0.153
1622	104	16	0.248188	26.0063	17.8668	10.7803	3.28179	1.28787	1.42168	1.17726	0.84579	0.909316	29.8235	29.149	24.7573	15.471	3.15844	7.62284	11.6029	18.2133	0.994376	0.9652	0.883376	0.527694	0	0	0	1	0	0	0.105904	0.1059
1624	91	17	0.148896	14.2643	26.7746	7.82647	1.94623	0.574305	4.35227	2.32529	0.988955	1.07626	19.4233	19.0261	17.2511	14.4621	4.73313	5.53415	6.88095	8.12189	0.969855	0.956762	0.917007	0.82741	0	0	1	0	0	0	0.243683	0.2437
1625	115	32.5	0.19014	22.3362	20.4552	13.3461	5.12564	1.37354	1.40073	1.3123	0.896163	0.777981	31.3229	29.9681	24.4732	22.7354	3.61601	9.43713	18.1219	19.4248	0.993314	0.949123	0.67208	0.519637	0	0	1	0	0	0	0.115443	0.1154
1628	100	16	0.191514	19.7252	48.4465	18.9341	4.20322	1.26551	2.68341	2.00337	1.46165	0.862129	22.8487	20.4536	19.1023	14.2663	8.56422	13.3885	14.8606	17.897	0.927097	0.755996	0.628327	0.603803	0	0	1	0	0	0	0.374822	0.3748
1629	112	11	0.100973	11.1749	11.2918	5.9528	2.74887	0.701272	1.2421	1.1387	0.944861	0.872345	15.5541	15.0587	12.2994	10.6365	1.99613	4.20927	9.71871	9.91748	0.991731	0.960139	0.612876	0.361423	0	0	1	0	0	0	0.128334	0.1283
1632	115	29	0.218508	25.797	66.0722	16.9427	5.97114	1.63308	3.35528	1.39548	0.937484	0.792071	32.2129	30.7049	23.7812	21.9732	11.68	11.9803	21.1112	23.0953	0.931949	0.920741	0.460372	0.30791	0	0	1	0	0	0	0.362589	0.3626
1633	110	24.5	0.216387	24.0385	21.5521	14.0262	4.56167	1.34188	1.23961	1.14831	0.705122	0.722019	30.3212	28.6265	22.689	19.0039	3.80991	9.91801	16.1279	18.977	0.992074	0.938064	0.703368	0.0531949	0	0	0	1	0	0	0.125652	0.1257
1634	115.5	23	0.198068	22.7274	31.5127	11.1873	4.15971	1.37092	2.28665	1.26697	0.901165	0.70401	31.5385	30.2987	26.4576	22.1772	5.57071	7.91063	14.7068	19.3878	0.984277	0.965315	0.831274	0.48553	0	0	0	0	1	0	0.176632	0.1766
1635	106	27	0.244734	26.8321	65.6726	21.3496	4.97306	1.59374	3.52795	1.71705	1.055	1.00807	32.4395	29.1972	26.0965	22.3866	11.6094	15.0964	17.5824	22.5388	0.933768	0.855955	0.738962	0.116034	0	0	1	0	0	0	0.357878	0.3579
1637	104	21	0.221547	23.4447	28.6974	13.7052	4.16502	1.25135	2.33432	1.78779	1.04715	0.824993	25.8536	22.8309	20.0129	16.135	5.07304	9.69102	14.7256	17.6967	0.98056	0.905443	0.677197	0.410751	0	0	0	0	1	0	0.196222	0.1962
1638	106	28	0.184104	19.1433	21.0126	7.77393	3.59093	1.21208	1.8502	1.13517	0.836755	0.711271	26.0218	25.6002	22.4219	18.6739	3.71453	5.497	12.6959	17.1413	0.989759	0.976674	0.824251	0.39674	0	0	0	0	1	0	0.142747	0.1427
1639	114	16.25	0.136579	15.3356	12.4285	6.3397	2.74144	1.03687	1.51847	1.29103	1.00163	0.738052	17.8038	17.0545	14.2008	8.9658	2.19707	4.48284	9.69245	14.6635	0.992356	0.964836	0.730857	0.791294	0	0	1	0	0	0	0.123404	0.1234
1640	114	23	0.226884	25.434	60.5889	20.8685	6.01976	1.58007	3.08208	1.7239	1.22807	0.980795	33.4094	31.546	26.2726	20.1728	10.7107	14.7562	21.2831	22.3456	0.947218	0.88385	0.58631	0.430134	0	0	1	0	0	0	0.32059	0.3206
1641	118	25	0.192087	22.054	35.5001	16.7166	5.74712	1.52738	1.86949	1.30266	0.982847	0.86174	30.479	28.6851	22.9376	18.2786	6.2756	11.8204	20.3191	21.6004	0.978573	0.91115	0.463986	0.532844	0	0	0	1	0	0	0.205899	0.2059
1642	112	22	0.187764	21.6473	21.3039	14.0442	5.4306	1.67426	1.56088	1.40719	0.870836	0.646884	30.3942	29.0483	24.3851	21.7811	3.76604	9.93077	19.2001	23.6776	0.992294	0.939747	0.616479	0.39214	0	0	1	0	0	0	0.123907	0.1239
1643	112	38	0.225091	25.6742	31.7111	22.0802	7.58895	1.4171	1.38201	1.11075	0.718562	0.80906	35.8771	32.7796	23.7837	28.4989	5.60578	15.613	26.831	20.0409	0.987718	0.879281	0.462867	0.710978	0	0	0	0	0	1	0.15625	0.1562
1644	123	23	0.184065	22.5223	16.0529	8.28379	3.27267	1.50411	1.09949	1.03219	0.860167	0.94187	31.5029	30.3336	25.1888	16.1034	2.83778	5.85752	11.5706	21.2713	0.995935	0.981178	0.888252	0.653359	0	0	0	0	1	0	0.0900801	0.0901
1645	109	32	0.223694	24.2392	26.8985	17.3299	6.00078	1.48972	1.63408	1.20853	0.642879	0.89461	30.7803	28.0354	20.2345	20.279	4.75502	12.2541	21.216	21.0679	0.987995	0.899415	0.30063	0.271085	0	0	0	0	0	1	0.154483	0.1545
1646	132	37	0.248098	32.7758	46.4899	21.001	6.08659	1.62503	2.75037	2.08035	1.16144	0.859663	45.3592	42.4942	36.376	34.727	8.21832	14.85	21.5193	22.9813	0.983449	0.936952	0.806246	0.749705	0	0	1	0	0	0	0.181183	0.1812
1647	103	10	0.160497	16.3386	47.1645	14.6337	4.13458	1.02462	3.28531	1.87713	1.25356	0.895019	21.2752	19.8978	13.9745	13.5695	8.33758	10.3476	14.6179	14.4904	0.920011	0.854143	0.293428	0.350803	0	0	0	0	0	1	0.391892	0.3919
1648	130	60.5	0.339017	41.2846	42.2567	19.4441	5.92152	1.77066	1.85637	1.31266	0.940867	0.867344	57.3943	55.9779	52.5426	47.6279	7.47	13.749	20.9357	25.0409	0.991494	0.969367	0.917189	0.850632	0	0	0	1	0	0	0.130152	0.1302
1649	114	19	0.135551	15.7042	35.2064	11.0644	3.61392	1.15242	3.28369	1.83504	1.11556	0.90868	21.1956	20.4322	17.1231	14.0957	6.22368	7.82373	12.7772	16.2977	0.955919	0.923785	0.665728	0.501971	0	0	1	0	0	0	0.29363	0.2936
1650	106	14	0.160669	17.085	26.4026	13.0611	4.03786	1.01809	2.656	2.02454	1.23833	0.855646	20.9475	19.3266	14.2179	14.8717	4.66736	9.23559	14.276	14.3979	0.974861	0.878431	0.0900803	0.25041	0	0	1	0	0	0	0.222812	0.2228
1651	117	24	0.23148	26.4316	56.4602	19.1234	6.46171	1.56155	3.20856	1.6852	1.03071	0.830578	35.8786	34.3956	27.8209	25.8611	9.98085	13.5223	22.8456	22.0837	0.960528	0.919478	0.570689	0.520378	0	0	0	0	1	0	0.278184	0.2782
1652	97	28	0.231263	23.975	20.2933	13.1947	3.91974	1.52737	1.63678	1.43616	0.718798	0.78255	28.233	26.8298	23.622	14.6123	3.58739	9.33005	13.8584	21.6002	0.991895	0.937588	0.809825	0.736453	0	0	0	1	0	0	0.127064	0.1271
1653	113	23	0.178929	20.0747	25.6864	14.6814	5.03595	1.34235	1.68411	1.25491	1.03607	0.933548	27.636	24.9111	20.2893	16.2112	4.54076	10.3813	17.8048	18.9836	0.986409	0.909028	0.479492	0.520345	0	0	1	0	0	0	0.164306	0.1643
1654	103	19.5	0.208518	22.7578	16.6072	10.7545	5.07019	1.54163	1.26815	1.09661	1.03479	0.969133	31.9074	30.6692	23.7512	20.551	2.93576	7.60461	17.9258	21.802	0.995758	0.968771	0.65603	0.333869	0	0	1	0	0	0	0.0920087	0.092
1655	96	12	0.153089	14.7368	36.783	14.3601	3.18683	0.825039	3.9495	2.78407	1.72631	1.05928	18.3505	16.691	15.6629	11.5511	6.50238	10.1541	11.2672	11.6678	0.935115	0.79366	0.694645	0.141068	0	0	0	1	0	0	0.354344	0.3543
1656	115	28	0.222227	26.0513	43.5147	15.4584	4.74569	1.25249	3.60901	2.00279	1.10439	0.809692	32.8208	31.2709	25.8318	24.643	7.69239	10.9308	16.7785	17.7129	0.972146	0.936917	0.760335	0.695238	0	0	1	0	0	0	0.234375	0.2344
1657	114	22	0.146317	16.5346	20.0748	10.6302	4.22243	1.10117	1.31846	1.00895	0.776395	0.779506	23.0675	21.9961	17.4311	14.9264	3.54876	7.51669	14.9285	15.5728	0.988095	0.939799	0.516263	0.28512	0	0	0	1	0	0	0.153842	0.1538
1658	105	24.5	0.192991	20.9334	30.0392	15.8428	5.22019	1.29595	1.68337	1.25403	0.958408	0.733031	28.4638	26.3953	20.9896	20.7147	5.31023	11.2026	18.4562	18.3275	0.982443	0.905468	0.476272	0.466053	0	0	1	0	0	0	0.18656	0.1866
1659	123	35	0.202384	24.9576	21.6829	12.1936	4.27347	1.18637	1.96425	1.62406	1.01599	0.758265	35.0576	34.0304	30.7954	27.777	3.83303	8.6222	15.109	16.7778	0.994005	0.96737	0.871371	0.796972	0	0	0	0	1	0	0.109335	0.1093
1660	110	35	0.230013	26.7587	21.5604	13.8743	6.40562	1.4984	1.72253	1.35453	0.877394	0.788494	37.5419	36.1169	28.0942	28.4234	3.81138	9.8106	22.6473	21.1906	0.994833	0.962401	0.591753	0.666467	0	0	1	0	0	0	0.101523	0.1015
1661	113	22	0.176367	19.4462	26.2584	10.7915	4.18499	1.23081	2.38571	1.77479	0.928663	0.798748	26.7438	25.0475	18.7579	15.2593	4.64187	7.63077	14.7962	17.4062	0.984822	0.952464	0.614652	0.481118	0	0	1	0	0	0	0.173568	0.1736
1662	116	54	0.335399	39.2438	32.3173	23.3055	8.16541	2.36677	1.30029	1.16963	0.964779	0.705633	49.5264	46.6519	39.2526	31.5121	5.71294	16.4795	28.8691	33.4712	0.993325	0.935531	0.677558	0.337098	0	0	0	1	0	0	0.115351	0.1154
1663	104	19	0.131979	14.3149	11.8853	7.3237	2.9764	0.824537	1.93145	1.70442	1.29729	0.940956	19.907	18.8004	15.2801	13.7662	2.10104	5.17864	10.5232	11.6607	0.994415	0.961315	0.725061	0.531509	0	0	1	0	0	0	0.105543	0.1055
1665	119	20	0.22731	25.6824	55.8214	19.2232	5.19983	1.34682	3.80694	2.29394	1.25373	1.06526	28.9214	27.2723	21.8038	17.2935	9.86793	13.5928	18.3842	19.047	0.939991	0.866941	0.53766	0.419102	0	0	0	0	0	1	0.341198	0.3412
1667	115	25	0.171366	19.6845	42.6648	13.6177	3.76904	1.01158	3.46938	2.00883	1.10546	1.0172	26.6566	25.5376	22.9966	20.3905	7.54214	9.62916	13.3256	14.3059	0.959138	0.926189	0.815002	0.712576	0	0	1	0	0	0	0.282937	0.2829
1669	108	22	0.19072	21.1718	25.9129	14.2518	4.46132	1.55789	2.01677	1.6874	0.870056	0.702201	27.8616	26.6182	22.5096	15.6312	4.58079	10.0775	15.7731	22.0319	0.986392	0.925562	0.713426	0.704725	0	0	1	0	0	0	0.164412	0.1644
1670	108	24	0.169527	18.9597	11.1814	5.94285	3.41856	1.18653	1.95922	1.51125	1.09524	0.888689	26.0921	25.3619	20.9751	17.6177	1.97662	4.20223	12.0864	16.7801	0.997126	0.986178	0.81729	0.30467	0	0	1	0	0	0	0.0757553	0.0758
1672	104	26	0.216883	21.7293	18.226	7.33404	2.45305	0.871157	3.14946	1.86919	1.23288	0.791224	21.5147	20.7355	18.9188	17.3181	3.22194	5.18595	8.67285	12.32	0.988723	0.96822	0.888733	0.702792	0	0	0	0	0	1	0.149755	0.1498
1676	129	22	0.196287	24.7983	46.6449	15.7663	5.17962	1.17292	3.38736	1.96688	1.0202	0.852557	32.6735	31.0229	26.027	24.733	8.24572	11.1484	18.3127	16.5876	0.967632	0.933199	0.710593	0.741758	0	0	0	0	0	1	0.252367	0.2524
1677	131	35	0.266738	33.5548	54.4386	14.9833	3.87987	1.37004	3.42303	1.72407	0.97047	0.720572	39.7615	39.0263	36.7586	33.1216	9.62348	10.5948	13.7174	19.3754	0.970269	0.962444	0.927761	0.81105	0	0	0	1	0	0	0.24203	0.242
1678	119	24	0.178872	20.6992	47.2793	18.4087	5.18265	1.30897	2.45671	1.66912	1.05527	0.806221	27.7054	25.2506	20.5712	18.0952	8.35787	13.0169	18.3234	18.5116	0.953412	0.856884	0.454526	0.210916	0	0	1	0	0	0	0.30167	0.3017
1679	106	23.25	0.173486	18.3908	18.7572	14.3471	4.74855	1.06921	1.19377	1.16033	0.993412	0.623342	23.9817	21.9022	17.6748	17.9448	3.31584	10.1449	16.7887	15.1209	0.990395	0.886258	0.312657	0.538483	0	0	1	0	0	0	0.138265	0.1383
1680	112	32	0.303484	33.8779	51.0193	23.333	7.10017	1.77638	2.48785	1.59628	1.07686	0.756693	42.3926	39.7239	33.6251	33.0811	9.01903	16.4989	25.1029	25.1218	0.977107	0.909667	0.665327	0.650624	0	0	1	0	0	0	0.21275	0.2128
1681	122	27	0.157837	19.1346	31.956	10.2682	4.42387	1.00816	2.4526	1.42157	1.10314	0.812191	25.9964	25.0515	19.5472	18.6767	5.64908	7.2607	15.6407	14.2575	0.976104	0.957078	0.599795	0.645947	0	0	0	1	0	0	0.217302	0.2173
1682	121	36	0.206224	25.5772	20.096	11.7134	4.02469	1.16551	1.37028	1.3278	0.957361	0.609822	35.8071	34.7739	32.1825	25.7568	3.55251	8.28259	14.2294	16.4828	0.995066	0.97122	0.896942	0.768424	0	0	1	0	0	0	0.0992123	0.0992
1684	103	22	0.193448	20.2541	58.3692	21.078	5.22099	1.22956	2.52549	1.73054	1.14647	0.752152	26.3543	23.9659	20.2574	17.1339	10.3183	14.9044	18.459	17.3886	0.920168	0.783096	0.411912	0.170556	0	0	1	0	0	0	0.391523	0.3915
1685	109	30	0.248959	28.8631	42.2132	16.8818	6.56815	1.85317	3.52058	1.77611	1.0793	0.779822	39.2634	37.884	31.9966	28.8611	7.46232	11.9372	23.2219	26.2078	0.981773	0.949059	0.687945	0.418823	0	0	0	0	0	1	0.190058	0.1901
1686	113	20	0.15331	17.1575	47.1879	15.0357	4.25475	0.972119	3.00505	1.77166	1.02044	0.833439	22.196	21.187	18.2717	17.0212	8.34172	10.6319	15.0428	13.7478	0.926693	0.864978	0.567632	0.58961	0	0	1	0	0	0	0.37582	0.3758
1687	126	40	0.203039	24.7347	21.3431	11.198	4.52114	1.4118	1.5649	1.34701	1.18225	0.919928	33.5813	32.5885	28.8292	24.9121	3.77296	7.91821	15.9846	19.9658	0.993668	0.970032	0.832211	0.59806	0	0	0	0	0	1	0.112353	0.1124
1688	130.5	18	0.151663	19.4399	42.5937	12.009	2.97657	1.01617	5.08531	2.86718	1.4549	0.853548	26.0424	25.2794	22.9312	17.0027	7.52957	8.49164	10.5238	14.3708	0.957291	0.941894	0.888474	0.534438	0	0	0	0	0	1	0.289127	0.2891
1689	110	29.5	0.191494	21.6257	22.7254	13.951	5.32309	1.14615	1.29254	1.1694	0.922835	0.741565	30.202	28.7122	23.4767	24.6629	4.01733	9.86488	18.82	16.209	0.991114	0.939124	0.597799	0.753698	0	0	1	0	0	0	0.133015	0.133
1691	100	14	0.210564	21.0187	44.4536	19.8906	4.25301	0.984353	4.25846	2.93768	1.66819	1.45401	25.3699	22.1079	19.4311	16.7537	7.85836	14.0648	15.0367	13.9209	0.950817	0.771532	0.633376	0.556401	0	1	0	0	0	1	0.309752	0.3098
1692	111	33	0.278902	30.152	53.8398	19.5986	6.6706	1.90018	2.52236	1.38431	1.02745	0.905922	41.5595	40.2929	35.827	33.0235	9.51762	13.8583	23.5841	26.8725	0.973424	0.938992	0.752775	0.58123	0	0	1	0	0	0	0.229012	0.229
1693	107	22	0.215052	23.634	29.6045	11.9221	3.66071	0.998449	2.50567	1.51841	0.991338	0.846061	24.7007	23.6031	20.767	18.7438	5.23338	8.43021	12.9426	14.1202	0.977297	0.934041	0.782041	0.657646	0	0	1	0	0	0	0.211872	0.2119
1695	98	11	0.0849427	8.3801	8.73164	4.28893	1.87121	0.542448	1.50702	1.07679	0.874751	0.936384	11.7098	11.2843	8.92565	8.12139	1.54355	3.03273	6.61572	7.67137	0.991274	0.963208	0.671281	0.328258	0	0	1	0	0	0	0.131817	0.1318
1696	100	18	0.170064	17.2595	22.9198	8.44479	3.18695	0.835908	2.60588	1.66976	1.23587	0.92008	20.4042	19.6483	15.7144	14.5178	4.05169	5.97137	11.2676	11.8215	0.980086	0.9527	0.697053	0.580474	0	0	0	0	0	1	0.198572	0.1986
1697	104	15	0.210314	22.1313	18.883	11.8501	4.33729	1.39357	1.06604	1.52555	1.06314	0.927848	27.9503	28.1639	24.4344	19.455	3.33807	8.37929	15.3347	19.7081	0.992843	0.954716	0.778548	0.159754	0	0	0	0	0	1	0.119429	0.1194
1698	116	34	0.24442	27.8833	49.6096	18.121	5.8731	1.78929	3.58123	1.87959	1.01112	0.744955	38.2032	36.3396	30.5323	22.4278	8.76982	12.8135	20.7645	25.3044	0.973295	0.935772	0.733135	0.463079	0	0	0	0	1	0	0.229557	0.2296
1699	117	41	0.268439	31.7326	33.8951	14.6962	6.17779	1.7665	2.38282	1.45566	0.85152	0.711563	42.7969	41.5503	34.9667	30.8709	5.99186	10.3918	21.8418	24.9821	0.990151	0.968219	0.780908	0.587473	0	0	0	1	0	0	0.140007	0.14
1700	105	21	0.175131	18.447	27.1215	15.765	4.90566	1.1084	1.43305	1.23284	0.72981	0.878911	25.5913	23.1522	18.2577	18.0301	4.79444	11.1475	17.3441	15.6752	0.982294	0.876453	0.312356	0.494131	0	0	1	0	0	0	0.187346	0.1873
1701	115	25	0.134076	15.0255	19.5657	9.04443	3.04035	1.12463	1.7264	1.28267	0.885477	0.698168	20.7726	19.9064	17.8064	12.7727	3.45876	6.39538	10.7493	15.9047	0.98604	0.946987	0.797231	0.595872	0	0	1	0	0	0	0.166506	0.1665
1702	117	25	0.223873	25.7321	14.9789	8.59583	3.89732	1.16572	1.0017	1.08617	0.959291	0.820272	24.0458	22.873	17.1278	15.1232	2.64791	6.07817	13.7791	16.4857	0.993918	0.964046	0.593968	0.398081	0	0	0	1	0	0	0.110119	0.1101
1703	132	36	0.212003	28.8053	20.3532	13.7748	5.76028	1.69122	1.48119	1.33859	0.917506	0.865592	40.3113	38.6129	31.2595	25.9244	3.59797	9.74025	20.3657	23.9175	0.996009	0.967661	0.758646	0.385791	0	0	1	0	0	0	0.0892547	0.0893
1705	102	14	0.104884	10.658	9.25071	4.65241	2.13829	0.828488	1.3894	1.15017	0.849789	0.66406	14.9147	14.4124	11.54	8.28747	1.63531	3.28975	7.55999	11.7166	0.993971	0.973601	0.755534	0.706886	0	0	1	0	0	0	0.109644	0.1096
1706	97	14	0.144769	14.3964	42.7095	13.4847	3.9474	0.922764	3.2386	1.92232	1.3249	1.05795	18.8418	17.7617	12.999	13.125	7.55005	9.53512	13.9562	13.0499	0.916206	0.843687	0.363952	0.10688	0	0	0	1	0	0	0.400707	0.4007
1707	93	26.5	0.180527	17.2389	40.9269	12.8865	3.15572	1.29171	3.37462	1.95841	1.02868	0.761662	23.2269	22.4998	21.383	16.7604	7.23493	9.11213	11.1572	18.2676	0.95025	0.914322	0.853081	0.397745	0	0	0	0	0	1	0.311489	0.3115
1709	109	20	0.177671	19.8473	24.5186	8.91905	2.98938	0.829866	2.28267	1.51402	0.991987	0.76743	22.2414	21.2301	17.238	15.8079	4.33432	6.30672	10.5691	11.7361	0.980828	0.954857	0.789987	0.669937	0	0	1	0	0	0	0.194876	0.1949
1710	100	22	0.152618	15.9829	14.508	9.51615	3.34836	1.06396	1.4038	1.15396	0.827247	0.85648	22.1686	20.5939	17.6085	15.6188	2.56468	6.72893	11.8382	15.0466	0.993285	0.945113	0.740275	0.268194	0	0	1	0	0	0	0.115689	0.1157
1712	114	28.75	0.208401	24.1349	32.7858	21.8368	6.07447	1.69735	1.55716	1.17305	0.693344	0.685525	32.6458	29.3057	25.8252	20.9846	5.79576	15.4409	21.4765	24.0042	0.984115	0.849931	0.555361	0.485557	0	0	1	0	0	0	0.177535	0.1775
1713	130	46.75	0.244316	31.5141	24.575	15.7956	6.18681	2.17956	1.32857	1.11244	0.783638	0.635334	44.1972	42.4855	35.7587	26.7209	4.34429	11.1692	21.8737	30.8236	0.995157	0.964825	0.791088	0.498487	0	0	0	1	0	0	0.0982932	0.0983
1714	104	17	0.211916	22.5421	20.2046	12.8585	5.10499	1.35782	1.35905	1.16187	0.886444	0.910189	28.7429	26.6498	19.0205	17.9066	3.5717	9.09236	18.0489	19.2024	0.992249	0.939998	0.315529	0.361131	0	0	0	0	0	1	0.124264	0.1243
1715	113	31	0.251387	27.1486	23.2247	13.7401	5.56591	1.38851	1.66262	1.30731	0.962606	0.833942	36.0438	34.8946	29.551	25.9205	4.10559	9.7157	19.6785	19.6365	0.993492	0.960457	0.746027	0.652757	0	0	0	0	0	1	0.113905	0.1139
1716	113	33	0.226779	25.4392	27.5642	15.7203	6.28344	1.90452	1.542	1.0757	0.653643	0.670472	35.5578	33.8485	24.5304	20.8498	4.87271	11.1159	22.2153	26.934	0.990566	0.944538	0.424085	0.633055	0	0	0	1	0	0	0.137036	0.137
1717	106	20	0.155473	16.0745	17.2115	8.59994	2.99433	0.826314	0.949269	1.14093	1.05963	0.862133	18.5461	17.8248	15.1602	12.4562	3.04258	6.08108	10.5866	11.6859	0.986451	0.940006	0.715793	0.346212	0	0	0	0	0	1	0.164056	0.1641
1718	112	45	0.263743	31.3922	19.5495	11.917	6.12017	1.67179	1.04025	0.865681	0.783733	0.79352	42.7317	41.9525	35.3643	32.5042	3.4559	8.42661	21.6381	23.6427	0.996724	0.97962	0.790965	0.686241	0	0	1	0	0	0	0.0808744	0.0809
1719	133	34	0.265909	34.0474	33.4137	14.4485	5.60477	1.58507	2.85658	1.83976	1.04858	0.733502	38.229	37.7531	31.2855	27.4681	5.90676	10.2166	19.8159	22.4163	0.987991	0.962687	0.773834	0.577934	0	0	1	0	0	0	0.15451	0.1545
1720	97	27	0.224173	21.5131	19.4227	11.548	4.39493	1.07026	1.4832	1.37149	1.25858	0.878931	29.5272	28.7287	24.9511	24.9299	3.43347	8.16565	15.5384	15.1358	0.993216	0.958755	0.782417	0.794599	0	0	0	1	0	0	0.116282	0.1163
1721	110	24	0.2033	22.7527	21.6976	13.4836	4.8278	1.35419	1.37462	1.09273	0.779159	0.764169	27.7216	26.0819	20.3806	15.0316	3.83564	9.53432	17.0689	19.1511	0.990382	0.930791	0.546432	0.619633	0	0	0	0	0	1	0.138363	0.1384
1722	122	28.75	0.210802	25.6844	56.9737	16.2935	4.35661	1.32788	2.76717	1.52219	0.884046	0.685734	34.6135	32.9261	28.0322	23.9196	10.0716	11.5212	15.4029	18.779	0.956731	0.936782	0.835511	0.619385	0	0	0	1	0	0	0.290974	0.291
1723	132	14	0.159281	20.5355	15.7352	8.21272	3.12716	1.07368	1.13308	1.0906	0.874607	1.01416	28.8251	28.1801	25.4487	17.8247	2.78161	5.80727	11.0562	15.1842	0.995333	0.978536	0.900696	0.523768	0	0	0	1	0	0	0.0964996	0.0965
1724	110	15	0.125147	13.8465	13.6826	7.26935	2.90947	0.872178	1.44242	1.25599	1.00036	0.843501	19.19	18.1876	14.1501	11.8905	2.41877	5.14021	10.2865	12.3345	0.992025	0.959231	0.686682	0.265885	0	0	1	0	0	0	0.126043	0.126
1725	98	20	0.146412	14.6268	13.8831	9.02657	3.71944	0.842131	1.41634	1.28596	1.00372	0.747753	20.4133	19.2773	15.5298	15.6384	2.4542	6.38275	13.1502	11.9095	0.992747	0.943595	0.531957	0.6481	0	0	1	0	0	0	0.120226	0.1202
1726	115	37	0.313917	36.4904	29.9373	13.7058	5.11563	1.19416	2.08488	1.17447	0.876976	0.759026	43.1541	41.9833	35.6848	32.0812	5.29222	9.69144	18.0865	16.888	0.992452	0.972992	0.86204	0.850229	0	0	0	0	1	0	0.122635	0.1226
1728	114	22.25	0.25422	29.2376	45.7582	21.2802	4.98973	1.33685	2.63081	1.892	1.11723	0.950797	39.0672	36.6382	31.7833	25.8999	8.08898	15.0474	17.6414	18.9059	0.97833	0.91177	0.831816	0.683486	0	0	0	0	1	0	0.207053	0.2071
1729	109	24	0.213601	23.4821	17.0591	12.1112	5.04148	1.257	1.28418	1.19182	0.813432	0.725504	27.3757	25.986	19.8684	18.2935	3.01566	8.56394	17.8243	17.7767	0.993914	0.944134	0.441792	0.236022	0	0	1	0	0	0	0.110158	0.1102
1730	117	25.5	0.204257	22.728	42.9802	13.7158	3.6494	0.935179	3.59043	1.94455	1.22126	0.911254	25.7816	24.8423	22.3505	19.3002	7.59789	9.69856	12.9026	13.2254	0.955589	0.920643	0.816544	0.728309	0	0	1	0	0	0	0.294703	0.2947
1731	97	23	0.244166	24.2806	29.0121	16.8173	5.09198	1.28034	1.40728	1.24974	0.915795	0.954847	29.6467	28.3166	21.1879	22.4836	5.12866	11.8916	18.0029	18.1068	0.984923	0.907546	0.527306	0.592822	0	0	0	1	0	0	0.172993	0.173
1733	132	23.25	0.211526	28.3236	40.5829	19.1423	5.55881	1.71016	2.77296	1.57969	0.867863	1.00301	36.8011	33.6748	27.429	21.652	7.17412	13.5357	19.6534	24.1853	0.980815	0.91566	0.697569	0.445556	0	0	1	0	0	0	0.194943	0.1949
1735	107	17	0.182708	19.3694	22.61	11.3419	3.73911	1.07164	1.50056	1.22551	0.943878	0.817284	26.237	24.8937	20.6757	17.7718	3.99692	8.01993	13.2197	15.1553	0.988328	0.946683	0.768888	0.522289	0	0	0	0	0	1	0.152339	0.1523
1736	122	22	0.178994	21.8317	25.385	13.5351	5.44988	1.23394	2.05097	1.50695	0.990539	0.80429	30.343	28.6967	20.6574	22.1349	4.48747	9.57074	19.2682	17.4506	0.989004	0.942745	0.360525	0.615195	0	0	0	1	0	0	0.147891	0.1479
1737	113	19	0.215583	24.6866	66.4892	20.4745	5.69944	1.36578	3.44543	2.20615	1.25849	0.943527	28.3621	27.7042	22.8442	21.714	11.7537	14.4777	20.1506	19.315	0.910087	0.852591	0.471091	0.456896	0	0	1	0	0	0	0.414417	0.4144
1738	117	24.5	0.251781	28.8977	60.4465	16.9654	4.08963	1.41715	3.56275	2.16726	1.24949	0.754487	29.8447	28.931	26.3916	17.0668	10.6855	11.9963	14.459	20.0415	0.933707	0.909979	0.836567	0.524236	0	0	1	0	0	0	0.358038	0.358
1739	128	34	0.233739	30.0245	49.1742	20.3857	6.65208	1.50178	3.08551	1.78786	1.17906	1.00996	40.6077	38.706	29.4714	28.6463	8.69285	14.4148	23.5187	21.2383	0.976819	0.928065	0.602634	0.671063	0	0	1	0	0	0	0.214069	0.2141
1740	135	40	0.221299	30.1075	33.0943	14.0695	5.06496	1.81234	2.6611	1.56908	0.952615	0.69939	41.9598	40.4327	36.3106	26.1162	5.85031	9.94864	17.9074	25.6304	0.990232	0.969256	0.869932	0.191969	0	0	1	0	0	0	0.139426	0.1394
1741	120	27	0.190009	22.7657	29.676	13.6877	4.55986	1.31245	1.46029	1.09184	0.835401	0.864208	31.5454	29.838	24.7509	18.1578	5.24602	9.67863	16.1215	18.5608	0.986075	0.945929	0.758776	0.207255	0	0	0	1	0	0	0.166301	0.1663
1742	122	36	0.185364	22.3526	24.9669	12.9518	4.91288	1.43044	2.11009	1.31649	0.845595	0.726823	31.0999	30.055	26.0783	22.466	4.41357	9.15832	17.3696	20.2294	0.989879	0.952442	0.7459	0.434967	0	0	1	0	0	0	0.141916	0.1419
1743	113	22	0.180058	20.4344	33.1436	13.3172	4.07285	1.33664	1.91447	1.22035	0.743957	0.726232	27.9712	26.5421	22.4922	17.3551	5.85902	9.41668	14.3997	18.903	0.977816	0.934949	0.768201	0.396321	0	0	0	1	0	0	0.209466	0.2095
1744	102	23	0.2741	28.0379	25.033	12.3275	4.32579	1.51918	1.59879	1.06179	0.721817	0.827619	29.7007	28.3849	21.5641	15.3938	4.42524	8.71684	15.294	21.4845	0.988838	0.951679	0.704973	0.69758	0	0	0	1	0	0	0.148994	0.149
1745	112	22	0.16467	18.6037	16.6923	9.94156	4.04321	1.16768	1.01051	0.953296	0.835966	0.749149	23.6704	22.8148	19.3661	17.3826	2.95081	7.02974	14.2949	16.5135	0.992199	0.951347	0.674647	0.31224	0	0	1	0	0	0	0.124662	0.1247
1748	109	16	0.172215	18.8088	20.4017	10.2226	4.10679	1.30998	1.56941	1.19152	0.948718	0.930953	26.0315	24.6951	18.1327	15.1908	3.60654	7.22844	14.5197	18.526	0.990356	0.956202	0.599003	0.572403	0	0	0	0	0	1	0.138545	0.1385
1749	108	25	0.255286	29.5887	40.4453	13.6988	5.72507	1.83879	3.2983	1.55701	1.2122	1.00981	41.0864	40.0824	31.6965	25.7448	7.14978	9.6865	20.2412	26.0044	0.984742	0.97036	0.769544	0.140944	0	0	1	0	0	0	0.174018	0.174
1750	105	13	0.182473	19.4881	17.4097	6.70103	2.64515	1.12822	1.93107	1.31068	1.14707	0.801545	27.2636	26.3438	21.7329	15.3577	3.07764	4.73834	9.35203	15.9555	0.993608	0.983691	0.902678	0.271167	0	0	0	1	0	0	0.112884	0.1129
1751	110	8	0.0970607	10.5996	13.0091	6.33967	3.22478	0.755802	1.40102	1.12482	1.02836	0.749121	14.5574	14.003	9.54889	12.3439	2.2997	4.48282	11.4013	10.6887	0.987443	0.947373	0.5464	0.500202	0	0	0	1	0	0	0.157974	0.158
1752	122	29	0.202303	24.499	61.4034	18.1641	5.25405	1.47832	2.86959	1.61773	0.873907	0.772133	32.8393	32.1262	28.5473	25.0904	10.8547	12.844	18.5759	20.9066	0.943792	0.916604	0.75933	0.552896	0	0	1	0	0	0	0.33054	0.3305
1754	127	27	0.225012	27.4079	18.4146	10.5026	3.51718	1.23855	1.15666	1.10505	0.932738	0.689082	36.1376	35.0416	32.009	24.8468	3.25528	7.42647	12.4351	17.5158	0.995935	0.977284	0.921454	0.709257	0	0	0	0	1	0	0.09008	0.0901
1756	118	46.5	0.228518	28.6506	29.4861	16.5045	6.31919	2.1286	1.8403	1.33955	0.85477	0.533881	37.1394	35.6212	30.0897	22.6338	5.21246	11.6704	22.3417	30.103	0.990102	0.944807	0.669842	0.6593	0	0	0	0	1	0	0.140349	0.1403
1757	102	18	0.311749	31.5404	21.6375	13.0968	3.43504	1.10888	1.73751	1.5127	0.952134	0.8157	23.919	22.1722	18.553	13.5726	3.82501	9.26082	12.1447	15.6819	0.987131	0.908595	0.755981	0.500919	0	0	0	0	0	1	0.159915	0.1599
1758	105	29.75	0.169421	18.0325	14.283	9.06617	4.35964	1.08353	1.39262	1.14295	0.797844	0.75256	25.3532	24.4796	20.3219	20.3201	2.52491	6.41075	15.4137	15.3234	0.995029	0.9651	0.6517	0.656762	0	0	0	0	0	1	0.0995892	0.0996
1759	109	25	0.165875	18.2139	13.9172	8.71975	3.67627	1.24813	1.49457	1.34762	0.996116	0.574189	25.5164	24.6016	19.2301	14.5325	2.46024	6.16579	12.9976	17.6512	0.995341	0.968084	0.736997	0.56758	0	0	0	1	0	0	0.0964182	0.0964
1760	106	12	0.156839	16.8772	13.2154	7.97043	3.16675	1.00123	1.68701	1.32236	0.7932	0.985745	18.7623	17.9176	13.5691	9.65982	2.33618	5.63595	11.1962	14.1596	0.992218	0.949241	0.564958	0.731154	0	0	1	0	0	0	0.124514	0.1245
1762	105	25	0.210754	21.446	27.6112	13.1615	4.30371	1.33484	1.59593	1.20127	0.72975	0.815715	29.5664	28.0016	24.1592	19.2062	4.88102	9.30657	15.2159	18.8774	0.986279	0.943153	0.776742	0.184224	0	0	0	1	0	0	0.165087	0.1651
1763	112	13	0.113102	12.5527	14.2347	7.48082	2.67148	0.754055	1.12836	1.06637	0.803351	0.789638	17.5486	16.7703	14.2481	11.1125	2.51636	5.28974	9.44512	10.664	0.989666	0.948951	0.748703	0.281232	0	0	0	0	0	1	0.143394	0.1434
1764	115	26	0.212104	24.0806	25.1563	16.1581	6.47175	1.71142	1.34242	1.16057	0.943304	0.873227	33.7369	31.969	24.0966	23.1771	4.44705	11.4255	22.8811	24.2031	0.991274	0.933954	0.313588	0.288078	0	0	1	0	0	0	0.131816	0.1318
1765	113	17	0.260391	30.2598	11.016	6.12831	2.07699	0.785559	1.14102	1.06436	0.912259	0.636034	16.5582	16.1012	14.7616	11.8908	1.94738	4.33337	7.34328	11.1095	0.99306	0.963103	0.867488	0.356518	0	0	1	0	0	0	0.117608	0.1176
1767	122	29	0.255689	32.2075	20.2073	9.57109	5.2219	1.35339	1.79931	1.29267	1.0215	0.761922	35.5639	34.597	28.0279	26.5729	3.57218	6.76779	18.4622	19.1398	0.994943	0.98068	0.752398	0.693687	0	0	0	0	0	1	0.100444	0.1004
1768	103	28	0.200811	21.1081	17.0757	9.71318	3.60698	1.2764	1.09898	1.01979	0.884487	0.762953	29.5761	28.5315	24.8438	20.2617	3.01859	6.86825	12.7526	18.0511	0.994778	0.970593	0.858203	0.454207	0	0	0	1	0	0	0.102062	0.1021
1769	116	23	0.197567	22.7974	21.2113	11.0845	3.28548	1.23725	1.76376	1.76024	1.3189	0.828262	31.3316	30.0625	26.2082	19.5384	3.74966	7.83795	11.6159	17.4974	0.992813	0.965414	0.896414	0.44499	0	0	1	0	0	0	0.119676	0.1197
1771	111	19	0.186812	21.0729	25.3409	10.829	3.4897	1.04256	2.29448	1.38913	1.00974	0.906981	29.3465	28.313	23.7994	19.9004	4.47967	7.65725	12.338	14.744	0.988281	0.962734	0.855129	0.671625	0	0	0	0	1	0	0.152648	0.1526
1773	114	17	0.157974	17.9491	45.291	13.1117	3.8743	1.02721	2.51882	1.72515	1.04528	0.798273	21.05	20.3884	16.5962	13.5719	8.0064	9.2714	13.6977	14.527	0.924842	0.890625	0.564618	0.356607	0	0	1	0	0	0	0.380352	0.3804
1775	107	25	0.227548	25.9823	43.3929	15.6375	5.37798	1.66372	3.91704	1.87386	0.919	0.912358	34.1451	32.7384	26.7916	20.1277	7.67085	11.0574	19.014	23.5285	0.974439	0.941236	0.704503	0.517874	0	0	1	0	0	0	0.224654	0.2247
1776	110	15	0.143469	15.9827	18.7971	9.12037	3.32221	1.05274	1.67331	1.42011	0.913512	0.76741	22.2166	21.1821	16.8941	14.0729	3.32289	6.44908	11.7458	14.8879	0.988751	0.952525	0.718759	0.326327	0	0	1	0	0	0	0.149568	0.1496
1777	111	24	0.239043	28.3274	43.789	13.0309	4.13473	1.58227	3.23466	1.86239	1.12365	0.989452	38.5339	37.6991	33.794	22.5294	7.74087	9.21426	14.6185	22.3767	0.979615	0.969671	0.901598	0.116213	0	0	1	0	0	0	0.200885	0.2009
1778	120	19	0.176402	21.0375	16.1897	10.6774	2.55304	0.710987	1.43692	1.70378	1.07614	0.73752	20.6275	19.4872	18.7932	16.6533	2.86196	7.55008	9.02634	10.0549	0.990328	0.921896	0.877105	0.797152	0	0	0	0	1	0	0.138745	0.1387
1779	114	22	0.176545	20.584	28.3021	12.8924	3.65991	1.37695	2.26686	1.60964	0.852406	0.824163	26.4479	25.5063	23.2664	16.6656	5.00315	9.11629	12.9397	19.473	0.981944	0.933946	0.831078	0.517252	0	0	1	0	0	0	0.18917	0.1892
1780	94	17	0.242421	22.7309	29.118	14.2811	5.02339	1.16113	1.66041	1.2404	0.890409	0.967493	25.1687	23.0478	14.4166	16.1502	5.14738	10.0982	17.7604	16.4208	0.978863	0.898906	0.584034	0.180812	0	0	0	0	0	1	0.204515	0.2045
1781	107	21	0.18213	19.9782	15.1956	8.57703	2.80418	1.03357	1.4934	1.14616	0.877447	0.914855	23.853	22.6118	20.3993	16.5276	2.68623	6.06487	9.91426	14.6168	0.993639	0.963358	0.873953	0.466749	0	0	0	0	1	0	0.112616	0.1126
1782	103	18.5	0.238101	24.2841	61.2187	19.317	4.46185	1.3117	4.00015	2.45542	1.4189	1.10025	27.9487	27.7208	26.0313	21.7154	10.822	13.6592	15.775	18.5502	0.921991	0.870176	0.795464	0.519878	0	0	1	0	0	0	0.387211	0.3872
1783	99	15.5	0.152989	15.318	22.1237	9.2036	2.97815	0.931777	2.42654	1.58967	1.18125	0.884779	21.1064	19.969	14.9888	13.3425	3.91095	6.50793	10.5294	13.1773	0.982683	0.945404	0.711703	0.156874	0	0	0	1	0	0	0.185297	0.1853
1784	98	34.25	0.260844	25.9746	55.1034	18.6101	4.73459	1.88919	3.17398	1.45139	0.999448	0.743477	35.3152	33.8339	30.2684	20.4471	9.741	13.1593	16.7393	26.7172	0.961206	0.921264	0.833163	0.643653	0	0	0	0	0	1	0.27583	0.2758
1785	108	16	0.159019	17.6049	26.2388	8.3513	3.01795	0.820882	3.29322	1.89765	1.27458	0.855398	17.055	16.5331	13.5471	13.0154	4.63842	5.90526	10.6701	11.609	0.962306	0.934036	0.616148	0.452141	0	0	1	0	0	0	0.271969	0.272
1786	131	37.5	0.234747	30.1378	27.5604	10.6707	5.04201	1.74946	2.22909	1.2976	0.919679	0.800222	40.6538	40.0942	34.6639	26.4831	4.87204	7.54532	17.8262	24.7411	0.992793	0.982133	0.857636	0.356696	0	0	0	0	1	0	0.119842	0.1198
1787	101	26	0.269785	27.7722	62.7152	23.3899	6.263	1.4367	3.65882	2.21327	1.38458	1.03249	30.2774	27.3365	22.3784	20.5877	11.0866	16.5392	22.1431	20.318	0.930549	0.796209	0.144644	0.161355	0	0	1	0	0	0	0.366167	0.3662
1788	118	37.5	0.247035	29.105	28.0641	15.4349	6.82528	1.73152	1.50811	1.14383	0.777795	0.779309	40.8328	39.4977	31.3075	30.8028	4.96109	10.9141	24.131	24.4874	0.992592	0.961065	0.637107	0.606643	0	0	0	0	1	0	0.121498	0.1215
1789	131.5	37.5	0.215019	25.8992	52.593	15.6824	3.95563	1.10325	3.64166	1.83854	1.06924	0.799094	35.2492	34.1733	32.4023	25.6689	9.29722	11.0891	13.9853	15.6023	0.964589	0.945887	0.902058	0.794066	0	0	1	0	0	0	0.263757	0.2638
1790	110	20	0.209576	23.1529	29.6582	11.5608	3.64692	1.24058	3.25783	1.79708	1.00963	0.813208	29.0404	27.9262	24.4464	18.3158	5.24288	8.1747	12.8938	17.5445	0.983568	0.956197	0.849597	0.287134	0	0	0	0	1	0	0.180538	0.1805
1791	108	23	0.163494	18.265	22.3894	10.3059	4.61912	1.06001	1.77926	1.1869	0.769933	0.869091	25.1648	24.0344	17.0144	18.9722	3.95793	7.28734	16.3311	14.9908	0.987554	0.952925	0.280561	0.612922	0	0	1	0	0	0	0.157281	0.1573
1792	116	29	0.221161	26.5011	39.7083	16.4006	4.88729	1.80142	2.57473	1.43982	0.938717	0.758495	36.4975	35.1063	29.0305	19.97	7.01951	11.5969	17.2792	25.476	0.981331	0.943863	0.803572	0.620919	0	0	1	0	0	0	0.192328	0.1923
1793	112	36	0.236811	27.215	18.9384	10.2937	4.37562	1.07574	1.87007	1.48862	1.14101	0.869802	37.9657	36.3875	31.2048	28.9739	3.34787	7.27877	15.4702	15.2132	0.996104	0.979789	0.868458	0.851061	0	0	1	0	0	0	0.0881813	0.0882
1794	123	38	0.271243	33.2865	35.9403	19.1827	8.53671	1.82732	2.22404	1.46788	0.823265	0.802221	46.4536	44.3276	31.7592	35.5564	6.35341	13.5642	30.1818	25.8422	0.990603	0.952032	0.311235	0.686854	0	0	1	0	0	0	0.136769	0.1368
1795	93	15.25	0.178689	16.2174	11.7887	6.44877	2.31928	0.82453	1.59242	1.37369	0.966027	0.966784	18.0231	17.4388	14.8353	11.3701	2.08397	4.55997	8.19991	11.6606	0.993293	0.965208	0.833362	0.221831	0	0	0	1	0	0	0.115628	0.1156
1796	117.5	37	0.229489	26.8364	33.4753	17.0558	5.49478	1.66308	1.76681	1.05953	0.756334	0.651255	34.6035	32.451	27.17	21.3887	5.91765	12.0603	19.427	23.5195	0.985269	0.928375	0.699109	0.41592	0	0	0	1	0	0	0.171013	0.171
1797	101	30	0.205913	21.9804	18.3076	12.3527	4.84486	1.84352	1.35301	1.10327	0.784041	0.799188	30.7645	29.3855	24.8569	16.3597	3.23636	8.73468	17.1292	26.0713	0.994451	0.954801	0.724655	0.778619	0	0	1	0	0	0	0.105198	0.1052
1800	117	23	0.157546	17.9304	52.1648	15.0139	4.68411	1.23624	4.24981	1.85894	0.983942	0.858612	23.6011	22.8158	19.1232	16.6285	9.22153	10.6164	16.5608	17.4831	0.920508	0.885149	0.500028	0.308822	0	0	1	0	0	0	0.390724	0.3907
1801	114	27.25	0.206871	23.2598	49.7319	18.7578	4.82382	1.43649	3.43612	1.88357	1.11865	0.913089	31.4992	29.5435	26.9162	19.6929	8.79144	13.2638	17.0548	20.315	0.960262	0.893553	0.773641	0.245587	0	0	0	0	0	1	0.2791	0.2791
1803	96	15	0.174968	17.1408	9.7372	6.77603	3.104	0.801834	1.14315	1.12696	0.769998	0.653409	14.3875	13.8409	9.8903	10.0602	1.72131	4.79137	10.9743	11.3396	0.992817	0.93817	0.433351	0.461442	0	0	0	0	0	1	0.11964	0.1196
1804	104	31	0.180281	19.6636	22.3308	11.0149	5.22221	1.38049	1.77689	1.19993	0.782539	0.767918	27.2839	26.1342	18.7762	19.3533	3.94757	7.78873	18.4633	19.5231	0.989478	0.954557	0.18181	0.131597	0	0	1	0	0	0	0.144685	0.1447
1805	115	16	0.164944	19.195	51.625	15.9649	4.29376	1.24291	3.4422	1.87544	1.29946	0.95786	24.6047	22.9223	19.9937	15.1092	9.12609	11.2889	15.1807	17.5774	0.928669	0.870322	0.65077	0.511002	0	0	1	0	0	0	0.370909	0.3709
1807	104	20	0.211495	22.3722	17.2639	10.1944	4.02267	1.21014	1.20855	1.11371	0.953788	0.835999	25.9703	24.7634	19.2235	16.209	3.05185	7.20854	14.2223	17.1139	0.993071	0.956694	0.672783	0.320862	0	0	1	0	0	0	0.117513	0.1175
1808	119	29	0.198756	23.3453	17.9597	12.4411	4.94906	1.384	1.46936	1.2074	0.924982	0.657043	32.7532	31.2665	26.3301	21.3687	3.17486	8.79715	17.4976	19.5727	0.995291	0.959602	0.747248	0.401288	0	0	1	0	0	0	0.0969327	0.0969
1809	130	28	0.188993	23.8403	24.4346	11.6752	3.65446	1.12103	1.86646	1.41405	0.940602	0.752867	26.6176	25.3056	23.127	19.2985	4.31947	8.25562	12.9205	15.8538	0.986745	0.945288	0.829387	0.570202	0	0	1	0	0	0	0.162279	0.1623
1810	141	39.5	0.292146	40.1147	94.8712	26.694	6.41626	2.16028	3.45074	1.97497	0.965857	0.7022	48.6924	47.6552	41.4363	31.7617	16.771	18.8755	22.6849	30.5509	0.938813	0.918214	0.836829	0.273473	0	0	0	1	0	0	0.344428	0.3444
1811	86	8	0.174714	14.8314	33.2145	10.7217	2.55504	0.749547	5.41511	3.23869	1.72967	1.21559	16.4195	15.643	14.3688	11.7285	5.87155	7.58139	9.03342	10.6002	0.933876	0.874708	0.77766	0.427964	0	0	0	1	0	0	0.357597	0.3576
1814	119	16	0.181299	21.5183	51.2877	14.6629	4.92778	1.24637	4.05695	1.74328	1.04381	1.09242	28.0272	26.9069	21.523	20.3952	9.06647	10.3682	17.4223	17.6263	0.946232	0.922775	0.587156	0.503084	0	0	1	0	0	0	0.323488	0.3235
1815	126	25	0.219701	27.0999	38.7316	16.2246	5.34289	1.32527	2.53778	1.48777	0.987232	0.758726	30.9789	28.9459	23.0538	21.6923	6.84684	11.4725	18.89	18.7422	0.97527	0.918102	0.57324	0.503485	0	0	0	0	1	0	0.221016	0.221
1816	129	41.5	0.279413	35.6025	47.8164	23.7618	9.43036	1.92041	2.20175	1.31142	0.691146	0.690075	46.937	44.4872	32.6065	39.1968	8.45283	16.8021	33.3413	27.1587	0.98365	0.925934	0.208789	0.721053	0	0	0	1	0	0	0.180089	0.1801
1818	100	22	0.197691	20.3368	47.7469	16.7611	5.38185	1.21165	3.17825	1.67471	1.23637	1.01087	27.3387	25.716	19.775	20.9083	8.44055	11.8519	19.0277	17.1353	0.951146	0.887464	0.272305	0.57301	0	0	1	0	0	0	0.30874	0.3087
1819	93	6	0.160721	14.5146	12.3852	5.43622	1.85991	0.562829	2.00522	1.82524	1.19729	1.10257	15.0648	14.2326	11.1929	9.01365	2.18941	3.84399	6.57576	7.95961	0.989383	0.962837	0.80923	0.469256	0	0	0	0	0	1	0.145333	0.1453
1820	99	25.5	0.249857	25.9638	48.2143	17.8019	5.691	1.56917	2.5325	1.32444	0.941691	0.932646	32.0781	30.6527	25.7145	22.8201	8.52316	12.5878	20.1207	22.1915	0.964056	0.911788	0.622694	0.233109	0	0	0	0	0	1	0.2657	0.2657
1822	114	27	0.184037	21.2639	16.8075	11.3498	4.75196	1.38487	1.22302	1.12431	0.957545	0.691484	29.811	28.4888	23.3213	20.1437	2.97117	8.02552	16.8007	19.585	0.995021	0.9595	0.693558	0.233887	0	0	1	0	0	0	0.0996669	0.0997
1823	107	22	0.170398	18.765	19.3173	12.5915	4.05995	0.972001	1.5984	1.35678	0.764485	0.850139	26.2685	24.7556	21.239	20.06	3.41485	8.9035	14.3541	13.7462	0.991514	0.933085	0.737053	0.728305	0	0	1	0	0	0	0.129998	0.13
1824	112	20	0.23137	25.3426	46.404	15.8572	5.31189	1.2108	2.44256	1.33417	0.911948	0.877926	31.556	28.7424	20.7754	22.7581	8.20315	11.2127	18.7804	17.1233	0.965621	0.920768	0.427593	0.6587	0	0	0	0	0	1	0.259956	0.26
1825	108	31	0.220054	24.6815	22.7055	14.7384	7.14037	1.67935	1.59745	1.23072	0.843757	0.977178	34.7057	33.3914	23.8187	25.1914	4.0138	10.4216	25.245	23.7496	0.99329	0.950047	0.33137	0.333452	0	0	1	0	0	0	0.115653	0.1157
1826	112	36.25	0.20049	23.7835	17.9822	11.5205	4.50856	1.47637	1.41081	1.21296	0.968431	0.702723	33.4411	32.4636	28.7864	22.2448	3.17883	8.14623	15.9402	20.8791	0.995472	0.968004	0.832689	0.344994	0	0	0	0	1	0	0.0950575	0.0951
1827	86	18	0.187488	16.1769	17.5433	10.6426	3.61461	1.1728	1.20564	1.07739	0.962928	0.933331	22.5223	20.7975	15.4895	12.9184	3.10125	7.52545	12.7796	16.5858	0.990474	0.932239	0.565065	0.62717	0	0	0	1	0	0	0.137697	0.1377
1828	108	17.5	0.120899	13.1956	20.1613	12.0083	3.65948	0.962141	1.42183	1.14437	0.931192	0.798129	18.313	16.3022	12.7195	11.7419	3.56405	8.49116	12.9382	13.6067	0.980879	0.853643	0.18309	0.505288	0	0	1	0	0	0	0.194618	0.1946
1829	115	44	0.267372	31.5159	21.7937	13.9401	6.09575	1.76269	1.24077	0.980118	0.725864	0.655919	43.7293	42.3069	36.0577	31.5084	3.85263	9.85713	21.5517	24.9282	0.996111	0.972479	0.801719	0.611606	0	0	0	1	0	0	0.0881018	0.0881
1830	123	30	0.199501	24.4248	28.3415	11.0331	4.05503	1.63097	1.88911	1.23697	0.883778	0.551522	33.9197	32.7797	27.8907	19.9262	5.01011	7.8016	14.3367	23.0654	0.989031	0.971265	0.857772	0.50366	0	1	0	0	1	0	0.147705	0.1477
1831	124	29	0.224824	27.1401	59.7605	23.1908	5.60712	1.45089	2.6195	1.51738	1.06161	0.813185	36.8019	34.3385	30.4314	27.0609	10.5643	16.3984	19.8242	20.5187	0.957913	0.878604	0.758702	0.651972	0	0	0	0	0	1	0.287058	0.2871
1832	111	29	0.223372	25.3111	33.0588	17.8423	5.62643	1.52836	1.61517	1.14135	0.884247	0.774022	31.2119	28.8792	22.4037	20.2218	5.84403	12.6164	19.8924	21.6143	0.982315	0.899525	0.460017	0.353127	0	0	1	0	0	0	0.187237	0.1872
1833	99	16.75	0.186125	19.1702	27.6156	13.2916	4.80588	1.25779	2.19019	1.18145	1.00533	1.1084	23.8051	22.3207	17.1547	16.3356	4.8818	9.39861	16.9913	17.7879	0.978747	0.907027	0.137667	0.395752	0	0	1	0	0	0	0.205074	0.2051
1834	108	13	0.211787	23.1154	16.7641	10.7575	3.63609	1.00536	1.339	1.2	0.921527	1.03068	22.9019	21.2931	15.4513	13.3941	2.96351	7.6067	12.8555	14.2179	0.991592	0.934014	0.554775	0.335451	0	0	0	0	1	0	0.1294	0.1294
1837	116	19	0.220111	24.9527	51.6424	13.6236	3.26289	0.771812	5.53829	3.74693	2.34066	1.28849	27.7245	27.2697	24.5296	20.5659	9.12918	9.63332	11.536	10.9151	0.944232	0.935525	0.882511	0.847536	0	0	0	0	0	1	0.329282	0.3293
1838	132	38	0.224816	31.0712	39.991	16.4465	4.56714	1.3383	2.14159	1.89538	1.20282	0.736768	41.2355	39.1731	34.5552	29.2214	7.06947	11.6294	16.1473	18.9264	0.985194	0.954917	0.884105	0.761906	0	0	1	0	0	0	0.171441	0.1714
1839	99	13	0.176522	17.1706	18.9701	9.88643	3.95353	1.32256	1.29814	1.20563	0.967744	1.17594	23.9382	22.5187	17.9452	12.3795	3.35347	6.99076	13.9778	18.7038	0.990139	0.950592	0.627127	0.749619	0	0	0	0	0	1	0.140089	0.1401
1840	107	31.25	0.27977	29.5872	60.16	16.0925	6.95443	1.78862	3.48709	1.26957	0.984794	0.740243	39.5929	38.8587	29.5639	28.6108	10.6349	11.3791	24.5876	25.2949	0.96325	0.956163	0.555261	0.467293	0	0	0	0	0	1	0.268606	0.2686
1842	111	22.25	0.256009	30.4259	63.7857	25.0778	6.13515	1.7268	2.73224	1.67072	1.17242	0.942819	41.4197	38.8343	35.0016	25.3758	11.2758	17.7327	21.691	24.4206	0.962231	0.889659	0.784826	0.271781	0	0	0	0	0	1	0.272233	0.2722
1843	110	27	0.227107	24.3774	43.194	15.4431	3.83379	1.23259	2.4423	1.43963	1.01273	0.862534	24.6606	23.367	22.2159	17.4335	7.63569	10.9199	13.5545	17.4315	0.950857	0.884087	0.792305	0.0151783	0	0	0	0	0	1	0.309631	0.3096
1845	129	30	0.177113	22.5606	45.3334	16.7448	4.93637	1.14497	2.34233	1.37344	0.871952	0.946822	30.7265	28.8017	24.8329	23.572	8.01389	11.8404	17.4527	16.1924	0.965389	0.91159	0.711382	0.726722	0	0	1	0	0	0	0.260814	0.2608
1846	117	27	0.171403	19.7406	27.5217	13.4976	4.26623	1.17383	2.50469	1.8572	1.40736	0.927308	26.4289	24.5834	20.4283	17.1999	4.8652	9.54421	15.0834	16.6005	0.98291	0.921559	0.674409	0.26169	0	0	1	0	0	0	0.184086	0.1841
1847	101	10.75	0.151122	15.3491	22.2248	11.38	3.22165	0.972806	1.94535	1.7097	1.14002	1.03591	19.9467	18.5764	14.3171	11.4233	3.92883	8.04685	11.3903	13.7576	0.98041	0.901309	0.605862	0.557277	0	0	0	0	0	1	0.196966	0.197
1849	117	35	0.246629	28.3535	21.8384	12.0056	4.01317	0.920097	1.37228	1.00839	0.697135	0.766786	32.923	31.7661	26.8606	26.967	3.86052	8.48926	14.1887	13.0121	0.993101	0.963629	0.849098	0.875885	0	0	0	1	0	0	0.117259	0.1173
1850	111	18	0.142992	15.835	42.9664	12.9494	3.86839	0.979443	3.77877	2.07552	1.23023	0.935378	20.7593	19.9988	15.8308	14.024	7.59547	9.15664	13.6768	13.8514	0.930661	0.889025	0.503596	0.156394	0	0	1	0	0	0	0.365883	0.3659
1851	125	24.75	0.234359	28.9797	52.1222	18.2779	5.07865	1.624	2.76565	1.44342	0.976774	0.904269	39.7711	38.0093	33.5415	23.3705	9.214	12.9244	17.9557	22.9669	0.972793	0.940414	0.844644	0.185035	0	0	0	0	1	0	0.231675	0.2317
1852	113	30	0.20538	23.8871	24.7969	13.3852	5.05249	1.35969	1.47371	1.03371	0.905089	0.782566	33.2517	31.8022	26.0044	23.9906	4.38351	9.4648	17.8632	19.2289	0.991273	0.954686	0.726723	0.59797	0	0	1	0	0	0	0.131828	0.1318
1853	103	12	0.206806	21.8345	51.6349	16.2102	3.97777	1.17241	4.60662	2.68416	1.69833	1.36128	29.0817	27.1411	23.467	17.2301	9.12785	11.4623	14.0635	16.5803	0.949466	0.906445	0.800532	0.272021	0	0	0	0	1	0	0.31387	0.3139
1854	108	30	0.280004	30.106	61.595	21.9828	4.92119	1.54596	2.76781	1.95686	1.34499	1.07474	39.3741	37.7505	36.8468	34.0974	10.8886	15.5442	17.399	21.8631	0.961002	0.911292	0.881492	0.767377	0	0	0	0	0	1	0.276541	0.2765
1855	106	27	0.193838	20.6651	44.216	16.5945	5.59084	1.25054	2.6458	1.36039	0.886769	0.78924	27.716	26.1029	20.1991	21.6171	7.81636	11.7341	19.7666	17.6854	0.95941	0.893264	0.205824	0.575049	0	0	0	0	0	1	0.282017	0.282
1856	98	48	0.332824	35.0499	38.5063	22.4469	8.52091	2.76811	1.18686	0.872953	0.89117	0.822336	49.0204	46.6743	37.0754	28.0987	6.80702	15.8724	30.126	39.147	0.990312	0.940401	0.582879	0.696278	0	0	0	1	0	0	0.138861	0.1389
1857	102	24	0.278163	27.2504	47.2505	17.9456	4.40422	1.73294	2.47344	1.83648	0.996348	0.76324	37.24	35.7956	33.3741	26.7274	8.35279	12.6894	15.5713	24.5075	0.974521	0.935057	0.884486	0.399024	0	0	0	0	0	1	0.224296	0.2243
1858	112	30	0.222258	24.9564	40.8806	18.2347	5.25637	1.93418	2.40309	1.69043	0.868747	0.736349	33.7432	30.4958	27.0153	18.4788	7.22673	12.8939	18.5841	27.3534	0.976797	0.906219	0.725797	0.737306	0	0	1	0	0	0	0.214169	0.2142
1859	90	20	0.178925	17.3195	16.888	7.62266	3.39845	1.25405	1.64262	1.15669	0.887436	0.716009	24.2179	23.7705	20.6562	14.5942	2.98541	5.39004	12.0153	17.735	0.992373	0.973952	0.813416	0.568178	0	0	0	0	0	1	0.123273	0.1233
1861	125	34	0.196584	23.7616	16.9242	12.2468	5.56368	1.59651	1.19255	1.12027	0.827776	0.779659	33.3743	32.1404	27.0545	22.6816	2.99181	8.65978	19.6706	22.578	0.995974	0.963018	0.686561	0.0954351	0	0	1	0	0	0	0.0896442	0.0896
1862	111	16	0.149459	16.6547	10.0442	6.7676	2.86642	0.704835	1.35567	1.24322	0.926461	0.685335	19.2004	18.1833	15.386	14.2258	1.77558	4.78542	10.1343	9.96787	0.995715	0.964748	0.75243	0.713466	0	0	1	0	0	0	0.092476	0.0925
1863	115	30	0.256081	28.9444	52.0975	20.0049	6.13885	1.65886	2.47768	1.36153	0.885103	1.00335	36.7522	34.6254	27.5052	23.8325	9.20962	14.1456	21.7041	23.4598	0.968094	0.912744	0.614275	0.176154	0	0	0	1	0	0	0.250587	0.2506
1864	118	23	0.152671	17.6837	35.4742	11.5537	3.63586	1.06009	2.47863	1.69456	0.926559	0.860347	24.1793	23.4489	20.42	17.452	6.27102	8.16969	12.8547	14.9919	0.965782	0.937344	0.776987	0.511915	0	0	0	1	0	0	0.259355	0.2594
1865	122.5	48	0.234814	26.934	18.7445	11.4316	4.42042	1.47833	1.53794	1.21871	0.817526	0.781749	37.854	36.9127	33.5334	28.8145	3.31359	8.08337	15.6285	20.9067	0.996161	0.975728	0.884754	0.688158	0	0	0	0	1	0	0.0875362	0.0875
1867	93	16	0.344119	32.871	24.6	9.61103	2.96884	0.851815	1.55972	1.19365	0.993618	0.926231	17.3833	16.2399	13.336	11.9214	4.34871	6.79602	10.4964	12.0465	0.968203	0.908227	0.616856	0.143756	0	0	0	0	0	1	0.250165	0.2502
1868	99	15	0.189683	19.4988	59.9044	16.8719	4.61959	1.31609	4.07719	2.24212	1.33798	1.18853	25.3835	24.1965	18.5614	14.4577	10.5897	11.9302	16.3327	18.6123	0.90882	0.869998	0.475105	0.629765	0	0	1	0	0	0	0.417188	0.4172
1869	68	32	0.277844	21.4165	13.1242	5.61073	2.36309	0.860834	1.23732	1.17348	1.17929	0.792644	21.5302	21.3607	19.7475	12.6478	2.32004	3.96739	8.35478	12.174	0.994177	0.9826	0.906092	0.271139	0	1	0	1	0	0	0.107758	0.1078
1870	120	34.25	0.186724	21.665	32.9425	14.8839	4.44479	1.26102	1.72824	1.37528	0.916248	0.901058	29.8128	28.2021	24.4395	20.7707	5.82346	10.5245	15.7147	17.8335	0.980737	0.927758	0.765862	0.512668	0	0	0	1	0	0	0.195335	0.1953
1871	95	25	0.203327	19.3398	25.0789	14.9864	4.72235	1.3552	1.41983	0.991318	0.878787	0.715728	26.9628	25.1197	19.6804	17.4262	4.43336	10.597	16.696	19.1654	0.98639	0.906662	0.529421	0.41624	0	0	0	0	0	1	0.164425	0.1644
1872	108	33	0.233623	26.0085	41.4825	16.7222	5.21592	1.86319	2.13818	1.26375	1.00017	0.776485	35.5936	33.6561	28.1985	20.3975	7.33314	11.8244	18.4411	26.3495	0.978547	0.936252	0.756518	0.633046	0	0	0	1	0	0	0.206024	0.206
1874	124	34	0.178752	22.0674	29.8928	10.2944	3.88199	1.58429	2.60757	1.53737	0.853594	0.703212	30.3097	29.5801	26.5103	15.7753	5.28435	7.27925	13.7249	22.4053	0.984685	0.969248	0.855551	0.710114	0	0	0	1	0	0	0.174345	0.1743
1875	107	24	0.199699	22.3244	36.3121	15.1864	5.30455	1.41329	2.53076	1.42542	0.977943	0.804771	30.8449	29.3775	23.8729	21.1342	6.41914	10.7384	18.7544	19.987	0.978105	0.930799	0.618741	0.324993	0	0	1	0	0	0	0.20811	0.2081
1877	107	50.25	0.271449	30.8997	26.5344	17.6051	7.37089	1.80893	1.26686	1.06225	0.743572	0.684688	43.3283	41.442	33.0009	32.7232	4.69066	12.4487	26.06	25.5822	0.994123	0.953817	0.613523	0.623561	0	0	1	0	0	0	0.108258	0.1083
1878	108	18	0.130957	14.1606	12.3433	9.03823	2.75546	0.814035	1.60679	1.49011	0.851935	0.820841	16.5151	15.4269	13.1084	10.7939	2.18201	6.39099	9.74202	11.5122	0.991233	0.910151	0.669083	0.347707	0	0	0	0	1	0	0.132122	0.1321
1879	109	20	0.207775	23.425	48.2167	17.353	5.42859	1.30075	3.17317	1.70672	1.00748	0.932577	31.7512	30.1296	24.2435	23.5489	8.52359	12.2704	19.193	18.3954	0.963294	0.913315	0.610942	0.624336	0	0	0	0	1	0	0.268449	0.2684
1880	112	21	0.175909	19.8619	53.6159	15.1906	4.41406	1.46984	3.5427	1.87983	1.28394	0.887517	26.3356	24.7358	21.9089	17.0993	9.47804	10.7414	15.6061	20.7866	0.932993	0.900795	0.70186	0.568607	0	0	0	1	0	0	0.359895	0.3599
1881	108	15	0.203303	21.9305	59.9531	18.7254	4.44351	1.31505	4.71365	2.72443	1.54704	1.2417	23.8908	23.8861	20.4987	16.7892	10.5983	13.2409	15.7102	18.5976	0.896218	0.832295	0.642362	0.430136	0	0	0	1	0	0	0.443615	0.4436
1884	108	19	0.202511	22.138	30.7311	13.1592	4.20929	1.3314	3.28237	1.93528	1.13683	0.958857	28.3803	26.8804	21.1136	16.3019	5.43255	9.30497	14.8821	18.8289	0.981508	0.938175	0.709349	0.500408	0	0	1	0	0	0	0.19142	0.1914
1885	119	25	0.256391	29.2533	54.236	21.9501	6.20943	1.35718	2.07297	1.34418	1.02651	1.01488	33.8358	31.089	25.5574	25.2455	9.58765	15.521	21.9537	19.1934	0.959014	0.866461	0.511986	0.649605	0	0	0	1	0	0	0.283358	0.2834
1886	121	34	0.238816	29.5554	33.8896	15.2811	5.55272	1.63327	3.13135	1.85667	0.982048	0.742715	38.9435	37.1959	29.8327	27.4374	5.9909	10.8054	19.6318	23.098	0.988096	0.956875	0.752962	0.539725	0	0	1	0	0	0	0.153835	0.1538
1887	121	33.75	0.238871	30.1168	34.3575	16.1888	6.65069	1.26876	2.30355	1.34329	1.06273	0.978637	40.4289	38.9861	31.5357	30.8352	6.0736	11.4472	23.5138	17.943	0.988651	0.955921	0.666367	0.81326	0	0	1	0	0	0	0.150229	0.1502
1888	145	44	0.283382	40.3838	33.957	17.7484	6.38365	1.96181	1.73949	1.22935	0.994936	0.676833	56.6168	54.9182	48.6067	37.3894	6.0028	12.55	22.5696	27.7441	0.994363	0.973539	0.885662	0.670365	0	0	0	1	0	0	0.106025	0.106
1891	107	16	0.171737	18.1636	21.1375	9.49164	3.43836	1.16277	1.62719	1.09709	0.956798	0.958993	21.1732	20.212	17.07	12.4088	3.73662	6.7116	12.1564	16.444	0.984304	0.943258	0.702025	0.656178	0	0	1	0	0	0	0.176479	0.1765
1892	110	15	0.134203	14.7039	21.6125	10.8268	3.08333	0.851403	1.747	1.30323	0.800863	0.730813	20.1776	18.6273	15.4583	14.4596	3.82059	7.65574	10.9012	12.0407	0.98191	0.911637	0.709008	0.55371	0	0	1	0	0	0	0.189348	0.1893
1893	103	15	0.196768	19.9377	36.5328	14.7917	3.65241	1.05251	3.89895	2.4795	1.40836	1.44466	20.4925	20.4236	17.7803	17.0121	6.45814	10.4593	12.9132	14.8848	0.949043	0.858914	0.687416	0.48421	0	0	0	1	0	0	0.315147	0.3151
1894	116	27	0.189511	21.8652	35.6842	14.3758	4.81668	1.12298	2.23488	1.22442	0.679192	0.851008	30.0188	28.6752	23.0956	21.7732	6.30813	10.1652	17.0295	15.8813	0.977672	0.935058	0.675512	0.684093	0	0	1	0	0	0	0.210139	0.2101
1895	112	32	0.234066	25.0195	20.2144	12.758	5.09831	1.49702	1.35446	1.33339	1.13553	0.874669	34.9293	33.8693	29.4584	25.159	3.57343	9.02128	18.0252	21.1711	0.994753	0.963875	0.790945	0.540269	0	1	0	0	0	1	0.102305	0.1023
1896	103	27	0.261164	27.0595	66.9137	22.942	6.25183	1.69921	2.50967	1.20757	0.851582	0.755971	36.3501	34.171	28.3216	24.2537	11.8288	16.2224	22.1036	24.0305	0.945572	0.880125	0.62522	0.13537	0	0	0	1	0	0	0.325413	0.3254
1897	98	27	0.297582	30.1148	25.1074	15.6938	6.88351	1.77135	1.11749	1.15347	0.990455	0.729652	36.8787	35.3458	26.393	27.8215	4.43841	11.0972	24.3369	25.0507	0.992731	0.949436	0.386959	0.435046	0	0	0	0	0	1	0.120352	0.1204
1898	113	23	0.180104	20.5023	20.0149	8.99751	3.39241	1.08684	1.8367	1.24783	0.794276	0.791477	25.6833	24.7224	20.9269	17.9824	3.53817	6.3622	11.994	15.3703	0.990465	0.966319	0.81946	0.519051	0	0	1	0	0	0	0.137761	0.1378
1900	111	30	0.184737	21.3048	19.7348	11.1676	3.08644	1.00244	2.27189	1.80273	0.876372	0.678898	26.1903	24.9962	23.1004	21.7121	3.48865	7.89666	10.9122	14.1766	0.991089	0.948788	0.881394	0.757413	0	0	1	0	0	0	0.133204	0.1332
1901	114	19	0.155637	17.6123	20.4793	11.9198	4.07653	1.0246	1.37581	1.21149	0.906498	0.727235	24.4808	23.0974	18.3374	16.9373	3.62026	8.42859	14.4127	14.4901	0.989005	0.931041	0.618258	0.517783	0	0	1	0	0	0	0.147881	0.1479
1903	111	33.5	0.291505	33.7248	50.0003	22.1377	6.29504	2.01601	2.10621	1.31192	0.867221	0.779736	41.6889	38.6726	30.2868	23.0713	8.8389	15.6537	22.2563	28.5107	0.977265	0.914416	0.678227	0.587508	0	0	0	1	0	0	0.21202	0.212
1904	101	13	0.155696	15.9407	50.6372	18.2699	4.40917	1.17101	1.97585	1.59895	1.27372	1.2419	20.6123	18.3698	16.3278	15.7164	8.95147	12.9188	15.5888	16.5606	0.900779	0.710932	0.297442	0.315206	0	0	1	0	0	0	0.434278	0.4343
1905	114	37	0.211331	24.6355	26.807	13.8759	5.66225	1.65225	2.03581	1.30896	0.851915	0.731254	34.5096	33.3909	27.9811	22.3728	4.73885	9.81172	20.0191	23.3664	0.990527	0.955853	0.698663	0.288511	0	0	0	0	1	0	0.13732	0.1373
1907	130	43	0.248931	32.0322	33.2676	14.6226	5.84835	1.83537	2.42499	1.41466	0.886852	0.845758	42.0713	41.4183	36.4101	30.5768	5.88094	10.3397	20.677	25.9561	0.990182	0.968338	0.823102	0.52858	0	0	1	0	0	0	0.139785	0.1398
1908	121.5	27	0.197063	23.3841	33.542	15.729	4.72568	1.18492	2.23244	1.452	0.980739	0.648277	28.1536	26.0898	21.4841	18.0423	5.92945	11.1221	16.7078	16.7574	0.97757	0.904582	0.628658	0.370623	0	0	0	0	0	1	0.210611	0.2106
1909	112	23	0.197793	22.5795	19.768	12.9105	4.2656	1.36897	1.1546	0.991899	0.759014	0.705653	31.5088	29.8805	25.2349	20.7535	3.49452	9.12907	15.0812	19.3602	0.993831	0.952186	0.801771	0.360222	0	0	0	1	0	0	0.110906	0.1109
1910	117.5	28.5	0.196946	23.1372	47.2398	18.3691	5.20426	1.47559	2.01419	1.20906	0.811681	0.812466	31.3672	28.9389	24.8151	21.4361	8.3509	12.9889	18.3998	20.868	0.963909	0.893612	0.670978	0.228694	0	0	0	1	0	0	0.266231	0.2662
1911	108	19.5	0.176813	19.1144	18.1302	10.2133	3.7184	1.06575	1.38402	1.21043	0.831126	0.79628	26.6948	25.5965	22.2152	19.1264	3.205	7.2219	13.1465	15.072	0.992767	0.959372	0.806098	0.615647	0	0	0	0	1	0	0.120061	0.1201
1912	103	24.5	0.165053	16.7883	29.1854	13.3973	3.97719	1.14904	2.48668	1.64077	0.919652	0.7484	22.1339	20.329	16.3712	12.5363	5.15929	9.4733	14.0615	16.2499	0.972454	0.884785	0.512111	0.636264	0	0	1	0	0	0	0.233095	0.2331
1913	111	21	0.174179	19.765	30.7883	14.2191	4.69016	1.37004	2.03355	1.40599	0.834282	0.752837	27.1628	25.454	21.8517	16.5479	5.44265	10.0544	16.5822	19.3753	0.97972	0.91868	0.651262	0.520151	0	0	1	0	0	0	0.200371	0.2004
1914	106	14	0.18489	19.348	17.3114	8.77078	3.10751	1.30531	1.31286	1.23101	0.897093	1.08458	27.0945	26.2069	21.6599	12.7572	3.06025	6.20188	10.9867	18.4599	0.993601	0.971595	0.861806	0.722781	0	0	0	1	0	0	0.112948	0.1129
1915	104	20	0.189417	20.8561	36.1267	11.5376	4.48332	1.04484	3.64	1.76903	0.983448	0.86088	28.5694	27.6101	22.4279	21.9589	6.38636	8.15835	15.8509	14.7763	0.974695	0.955348	0.707463	0.739727	0	0	1	0	0	0	0.223538	0.2235
1916	116	35	0.191488	23.5197	21.227	12.2437	4.32069	1.45819	1.36087	1.23996	0.845338	0.74883	32.8939	31.2729	28.0796	24.7523	3.75243	8.65759	15.2759	20.6219	0.993472	0.960916	0.83907	0.553079	0	0	1	0	0	0	0.114077	0.1141
1917	109	48	0.272828	30.5879	32.4585	22.458	7.51218	2.1023	1.30193	1.00986	0.669437	0.578399	42.8697	40.1838	31.0275	27.5687	5.73791	15.8802	26.5596	29.731	0.991002	0.918599	0.516975	0.374389	0	0	0	1	0	0	0.133845	0.1338
1918	106	20	0.144823	14.8926	18.5703	10.5678	3.82971	0.930137	1.33219	0.968148	0.72772	0.781945	20.7365	19.3231	14.8629	14.691	3.2828	7.47254	13.5401	13.1541	0.98739	0.922199	0.412408	0.445288	0	0	0	1	0	0	0.15831	0.1583
1919	103	16	0.201251	21.1494	57.9064	22.7618	5.47181	1.32329	3.3158	2.23331	1.5773	1.34446	28.0632	25.18	20.2549	22.1749	10.2365	16.095	19.3458	18.7141	0.931099	0.769043	0.296243	0.536449	0	0	1	0	0	0	0.364767	0.3648
1920	117	17	0.148074	17.7012	13.9708	7.99009	2.84802	0.871024	1.38142	1.20966	0.756449	0.828056	24.7835	23.7429	20.4049	16.7001	2.46972	5.64985	10.0693	12.3181	0.995022	0.971275	0.869761	0.675228	0	0	1	0	0	0	0.0996517	0.0997
1921	110	25	0.18788	20.3977	34.3938	14.8448	5.08998	1.33488	1.7949	1.15928	0.849535	0.758356	26.261	24.5633	18.1305	16.8445	6.08002	10.4969	17.9958	18.8781	0.97283	0.904091	0.121683	0.451481	0	0	0	1	0	0	0.231523	0.2315
1922	106	11.5	0.115688	12.3994	40.2183	13.3464	3.17009	0.787567	3.24994	1.86562	1.11566	1.09206	15.7584	14.3336	12.6806	11.0594	7.10965	9.43735	11.208	11.1379	0.89244	0.752662	0.467732	0.118505	0	0	1	0	0	0	0.451167	0.4512
1923	109	36.75	0.213135	24.9113	24.2344	14.696	5.83755	1.54907	1.27978	1.12677	0.817075	0.877846	34.9507	33.5775	27.9533	27.4468	4.28408	10.3916	20.6389	21.9072	0.992459	0.950905	0.674437	0.602431	0	0	1	0	0	0	0.122575	0.1226
1924	111	43	0.23763	25.8973	26.4442	17.2376	5.55258	1.33483	1.32003	1.01807	0.573412	0.541645	36.1667	34.0366	29.4744	17.5261	4.67472	12.1888	19.6313	18.8774	0.991611	0.93368	0.74591	0.371535	0	0	0	1	0	0	0.129255	0.1293
1925	115	25	0.184349	20.8513	43.4848	15.7297	5.50413	1.46733	2.75088	1.56945	0.970524	0.806204	28.3694	27.0874	21.5913	18.5114	7.68709	11.1226	19.46	20.7511	0.962589	0.911807	0.433213	0.451898	0	0	1	0	0	0	0.270964	0.271
1926	111	58	0.304947	37.0974	54.0856	17.7072	6.97708	2.08617	2.82855	1.31604	0.991066	0.766872	51.0668	50.055	45.3376	42.1041	9.56108	12.5209	24.6677	29.5029	0.982317	0.968209	0.839027	0.713444	0	0	1	0	0	0	0.187227	0.1872
1928	108	27	0.172209	17.9126	13.837	8.07986	2.46731	0.789256	1.16138	1.07385	0.758405	0.63517	25.1311	24.2941	22.0292	20.6815	2.44607	5.71333	8.72327	11.1618	0.995252	0.971953	0.918256	0.841858	0	0	0	0	0	1	0.0973322	0.0973
1929	101	27	0.270351	27.7558	14.6536	9.92374	4.8098	1.45232	1.58541	1.46062	1.22611	0.834008	30.7201	28.7439	24.7031	20.7621	2.59042	7.01714	17.0052	20.5389	0.996438	0.969743	0.725345	0.146255	0	0	0	1	0	0	0.0843231	0.0843
1930	121	26.75	0.176706	21.5436	24.2701	14.7788	5.04692	1.3138	1.55095	1.29665	0.797666	0.680958	29.0108	27.1173	20.7989	18.545	4.29039	10.4502	17.8436	18.58	0.989004	0.922762	0.513803	0.0613086	0	0	1	0	0	0	0.147889	0.1479
1931	122	19	0.175449	21.8282	24.1967	13.0023	4.9059	1.33906	1.36245	1.39204	0.865312	0.923	30.269	28.7964	20.5485	17.6361	4.27742	9.19403	17.345	18.9371	0.989965	0.947661	0.536191	0.364258	0	0	0	1	0	0	0.141313	0.1413
1932	111	29	0.205556	22.9103	43.8747	17.558	4.95197	1.3447	2.63991	1.933	1.12878	0.838231	27.7376	27.6352	24.335	20.7967	7.75602	12.4154	17.5079	19.0169	0.96011	0.893401	0.694543	0.404766	0	0	0	0	1	0	0.279621	0.2796
1933	108	18	0.158546	17.3441	18.5518	10.3483	3.85545	1.02335	1.47777	1.22137	0.903484	0.662288	20.4085	18.7671	13.9486	14.1097	3.27952	7.31737	13.6311	14.4723	0.987004	0.920856	0.21215	0.22245	0	0	1	0	0	0	0.160694	0.1607
1935	122	24	0.2	23.8892	26.9561	11.8878	4.25606	1.43484	1.51081	1.21762	0.932958	0.729177	33.1565	32.1193	27.6989	19.3082	4.76521	8.40596	15.0474	20.2917	0.989619	0.965146	0.83957	0.307554	0	0	0	1	0	0	0.143719	0.1437
1936	113	27	0.188379	21.8955	40.7916	14.1077	4.195	1.23655	3.69455	1.9111	1.14412	0.952161	28.8629	28.0615	24.9865	20.1493	7.211	9.97566	14.8316	17.4874	0.968288	0.934679	0.804773	0.496753	0	0	1	0	0	0	0.249836	0.2498
1937	100	18	0.175896	17.5579	26.3002	11.6894	3.53071	0.843742	2.07205	1.30476	0.887291	0.852648	18.4393	17.1237	13.9339	13.8434	4.64926	8.26566	12.4829	11.9323	0.967691	0.875784	0.444319	0.506995	0	0	1	0	0	0	0.252138	0.2521
1938	102	36	0.29172	30.6187	27.9883	20.6397	7.12698	1.58047	1.46981	1.27799	0.93141	0.812374	38.5112	35.7257	28.0543	29.4672	4.94768	14.5945	25.1977	22.3512	0.991713	0.912752	0.439639	0.651659	0	0	0	0	0	1	0.128474	0.1285
1939	108	18	0.209723	23.2409	18.0223	10.6731	3.41384	1.22968	1.2492	1.16347	1.00255	0.912934	23.9522	21.8528	17.4733	13.804	3.18591	7.54705	12.0697	17.3902	0.991114	0.938471	0.72309	0.608208	0	0	0	1	0	0	0.133012	0.133
1940	103	16	0.127331	13.3588	17.5882	7.05509	2.91865	0.891387	1.8824	1.30582	0.880223	0.82554	18.2171	17.7437	15.0468	13.4864	3.10919	4.9887	10.319	12.6061	0.985327	0.959663	0.727799	0.355364	0	0	1	0	0	0	0.170675	0.1707
1941	126	26.75	0.162677	19.8422	15.0211	9.13506	2.9955	0.861638	1.30724	1.16146	0.864979	0.679236	27.6887	26.3207	23.4373	20.9369	2.65538	6.45946	10.5907	12.1854	0.995391	0.969419	0.892082	0.813185	0	0	1	0	0	0	0.095901	0.0959
1943	102	27	0.163148	17.0075	30.7323	12.3901	4.01313	1.12987	1.70125	1.21879	0.831367	0.754464	23.3334	22.2903	19.2842	16.3768	5.43276	8.76111	14.1885	15.9787	0.972517	0.919519	0.677241	0.219154	0	0	1	0	0	0	0.232832	0.2328
1944	101	37.25	0.256255	27.5903	21.6507	14.1523	5.88013	1.39871	1.33023	1.18238	0.784232	0.804197	35.636	34.1909	28.2594	27.5948	3.82734	10.0072	20.7894	19.7807	0.994216	0.956209	0.677347	0.697251	0	0	1	0	0	0	0.107401	0.1074
1945	113	29	0.211916	23.8218	30.3864	13.933	5.37695	1.52044	1.76119	1.28973	0.982039	0.691457	33.2295	31.9629	25.9539	21.7883	5.37161	9.85211	19.0104	21.5023	0.986848	0.95131	0.680801	0.161478	0	0	1	0	0	0	0.161652	0.1617
1946	109	22	0.145736	15.8678	35.7221	12.9574	4.03406	1.02417	3.14906	1.51347	0.890045	0.688636	21.4429	20.26	17.2112	16.749	6.31483	9.16227	14.2626	14.4839	0.955653	0.891899	0.559724	0.502178	0	0	1	0	0	0	0.294496	0.2945
1947	131	40.5	0.227571	30.3925	50.922	17.789	5.42558	1.65435	2.08327	1.28987	0.895959	0.667918	41.7025	40.4387	35.6468	27.4986	9.00182	12.5787	19.1823	23.396	0.976425	0.950391	0.842867	0.525477	0	0	0	1	0	0	0.215858	0.2159
1948	137	48.25	0.254851	33.284	34.4036	16.7249	6.28682	2.31586	1.49046	0.984502	0.758665	0.773642	46.6304	45.3739	39.795	29.7598	6.08175	11.8263	22.2273	32.7512	0.991458	0.965436	0.829475	0.41753	0	1	0	1	0	0	0.130425	0.1304
1949	108	27	0.258651	27.8588	38.0626	14.4754	4.8983	1.42719	2.40601	1.42071	0.86417	0.671527	27.8702	26.8037	21.5631	19.9646	6.72857	10.2357	17.3181	20.1836	0.970419	0.924214	0.595796	0.146907	0	0	1	0	0	0	0.241425	0.2414
1950	104	23	0.253001	27.2072	23.9699	14.9973	4.73576	1.26565	1.3303	1.15484	0.88437	0.75311	27.9388	26.0952	22.3432	20.5988	4.23733	10.6047	16.7434	17.8989	0.988432	0.913702	0.662147	0.49493	0	0	0	0	1	0	0.151664	0.1517
1951	125	30	0.256768	31.8899	45.2349	14.001	5.67651	1.73967	3.38742	1.72999	1.00162	0.819025	44.1416	42.9703	35.8138	27.8224	7.99648	9.90021	20.0695	24.6027	0.983455	0.973097	0.828233	0.466965	0	0	0	1	0	0	0.181155	0.1812
1952	123	37.25	0.239883	30.6024	43.1067	20.2059	7.34856	2.25007	1.88999	1.20926	0.8064	0.844813	42.5142	40.5355	32.7954	27.0599	7.62026	14.2877	25.9811	31.8208	0.983805	0.935822	0.610239	0.526161	0	0	0	0	0	1	0.179241	0.1792
1953	98	19	0.11585	11.368	23.1374	7.25121	2.42353	0.742282	2.11663	1.29569	0.890793	0.709449	15.2331	14.8811	13.2472	10.576	4.09015	5.12738	8.56848	10.4975	0.963279	0.938765	0.762649	0.121662	0	1	1	0	0	0	0.268504	0.2685
1955	108	15	0.117138	12.6005	37.2921	12.6136	3.37014	0.91166	2.92585	1.98632	1.38126	1.16751	16.5182	15.3163	13.2086	12.3895	6.59237	8.91919	11.9153	12.8928	0.916908	0.81295	0.431558	0.276694	0	0	1	0	0	0	0.399098	0.3991
1956	110	19	0.162342	18.1834	14.9277	9.93611	3.55162	1.04925	1.27772	1.45115	0.91699	0.81359	23.8236	22.9147	19.2	15.6273	2.63886	7.02589	12.5569	14.8386	0.993846	0.951835	0.75649	0.313667	0	0	1	0	0	0	0.110767	0.1108
1957	98	13	0.204476	20.2734	68.4914	19.9255	4.41295	1.12178	3.63845	2.48179	1.51243	1.28996	17.9872	16.729	16.5916	14.6395	12.1077	14.0895	15.6021	15.8643	0.739527	0.539136	0.340166	0.385296	0	0	0	0	1	0	0.673127	0.6731
1958	99	20	0.289225	29.7927	35.8332	14.5536	4.90417	1.13734	2.58627	1.56418	0.927874	0.804483	25.2534	23.2028	15.078	15.8668	6.33448	10.2909	17.3389	16.0844	0.968029	0.896264	0.49374	0.16393	0	0	0	1	0	0	0.250837	0.2508
1959	113	26	0.189035	21.9309	38.8742	12.3459	3.71142	0.892905	3.44774	1.64952	0.979256	0.835197	29.1156	28.3205	25.8493	23.8209	6.87205	8.72985	13.1219	12.6276	0.971747	0.951305	0.861576	0.847932	0	0	1	0	0	0	0.236027	0.236
1960	140.5	62	0.289949	38.28	36.8566	15.6538	4.03163	1.48585	2.53615	1.87578	1.02004	0.560611	53.468	51.866	48.6298	41.5679	6.51538	11.0689	14.254	21.0132	0.992548	0.976962	0.956078	0.862818	0	1	0	0	1	0	0.121856	0.1219
1961	112	10	0.283913	31.9512	35.1031	14.6608	4.9309	1.20521	3.41321	1.94482	1.35136	1.03053	26.585	25.8477	19.5621	18.1345	6.20542	10.3668	17.4334	17.0443	0.972376	0.916047	0.453645	0.341492	0	0	1	0	0	0	0.233418	0.2334
1962	122	21	0.253079	30.8689	21.6188	9.74485	3.36566	1.28329	2.08632	1.44975	0.972974	0.830414	35.2934	34.2499	27.8953	21.757	3.82169	6.89065	11.8994	18.1484	0.99412	0.979553	0.904453	0.551548	0	0	0	0	1	0	0.108284	0.1083
1963	111	20	0.187927	21.3	50.0977	16.687	4.92563	1.2326	3.26224	1.50931	0.942222	0.911692	28.4156	26.3304	21.7297	19.0023	8.85611	11.7995	17.4147	17.4316	0.950192	0.893968	0.598096	0.398097	0	0	1	0	0	0	0.311664	0.3117
1964	111	31	0.27244	31.9304	28.077	15.5556	7.13116	2.05631	2.10461	1.49857	1.02703	0.792931	36.7309	35.7943	26.4249	19.6796	4.96336	10.9995	25.2124	29.0806	0.990828	0.951614	0.299439	0.736236	0	0	1	0	0	0	0.135128	0.1351
1965	106	21	0.199789	21.7116	48.1889	14.7313	5.61582	1.48156	3.74292	1.73118	0.975347	1.02396	28.8163	28.0045	21.4125	19.4653	8.51867	10.4166	19.8549	20.9524	0.955306	0.928248	0.374425	0.370017	0	0	1	0	0	0	0.29562	0.2956
1967	116	26.75	0.213864	25.2639	72.8243	24.0705	6.43107	1.72098	3.31339	1.61192	0.981129	0.851637	32.2262	29.3445	25.9162	23.7126	12.8736	17.0204	22.7373	24.3384	0.916743	0.814601	0.479873	0.22531	0	0	1	0	0	0	0.399478	0.3995
1968	87	8.75	0.344715	32.3299	72.5657	30.8556	6.0345	1.70795	5.16909	3.24324	2.14633	1.96428	28.9938	25.3845	25.7845	22.385	12.8279	21.8182	21.3352	24.1541	0.8968	0.51112	0.561553	0.37566	0	0	0	1	0	0	0.442437	0.4424
1969	120	32	0.203875	25.0105	29.5768	14.1926	4.69722	1.07256	2.43538	1.81963	1.19086	0.806374	34.4237	32.5548	28.4301	28.4025	5.22849	10.0357	16.6072	15.1682	0.988398	0.951299	0.811653	0.845455	0	0	0	0	1	0	0.151886	0.1519
1970	124	26.5	0.201405	24.7409	23.8352	18.1179	6.91918	1.63099	1.37788	1.24832	0.781144	0.787785	34.5603	32.1333	23.0282	23.1489	4.2135	12.8113	24.463	23.0656	0.99254	0.917085	0.337433	0.0847622	0	0	1	0	0	0	0.121918	0.1219
1971	125	61	0.295822	37.7129	36.3619	22.1675	8.86097	2.55852	1.88884	1.38937	0.849767	0.68214	52.7119	50.3286	40.8034	33.8962	6.42793	15.6748	31.3283	36.1829	0.992537	0.950263	0.640706	0.349866	0	0	0	1	0	0	0.121945	0.1219
1972	113	29	0.182293	20.6923	23.5972	12.2006	4.48167	1.30721	1.73088	1.29414	0.885054	0.676727	26.4122	25.278	21.1532	18.6609	4.17144	8.62713	15.8451	18.4867	0.987449	0.939958	0.662499	0.136333	0	0	0	0	0	1	0.157936	0.1579
1974	96	23.25	0.234718	23.6843	32.6557	14.0184	4.24072	1.38298	2.09566	1.40209	0.842741	0.824864	27.2364	25.6175	21.3109	15.2847	5.77277	9.91252	14.9932	19.5582	0.97728	0.922104	0.710651	0.623911	0	0	0	1	0	0	0.21195	0.212
1975	119.5	26	0.203971	24.0642	17.1648	9.71811	2.83497	1.02231	2.0069	1.76698	0.962244	0.823581	30.1582	29.065	26.7497	21.9909	3.03434	6.87174	10.0231	14.4576	0.994926	0.971649	0.927146	0.75351	0	0	0	0	1	0	0.100614	0.1006
1976	104	14	0.186908	19.0977	65.8162	19.2023	4.42174	1.18963	3.00942	1.98397	1.27087	1.16718	22.9304	21.6845	18.6924	15.0913	11.6348	13.5781	15.6332	16.824	0.861713	0.77969	0.548207	0.442007	0	0	0	0	0	1	0.507396	0.5074
1977	108	18	0.211564	23.8205	63.6305	18.829	4.68843	1.40701	3.7367	2.45044	1.34905	0.868881	24.2882	23.2473	21.07	17.6783	11.2484	13.3141	16.5761	19.8981	0.886295	0.819752	0.617316	0.458986	0	0	1	0	0	0	0.463121	0.4631
1981	121	30	0.192637	22.3332	50.1471	16.8699	4.74684	1.25185	2.55511	1.52195	1.11978	1.14597	30.1181	28.9404	25.7562	22.617	8.86485	11.9288	16.7826	17.7038	0.955702	0.9111	0.758568	0.622315	0	0	0	0	0	1	0.294336	0.2943
1983	126	35	0.191122	23.6769	19.0186	12.6131	5.73602	1.52442	1.47433	1.22159	0.971265	0.849356	33.2559	32.0491	22.9317	20.9352	3.36204	8.9188	20.2799	21.5586	0.994877	0.960498	0.466804	0.238731	0	0	1	0	0	0	0.101096	0.1011
1984	93	23	0.24076	23.5375	25.7117	14.1297	4.67009	1.80299	1.81829	1.40724	0.96632	0.826843	32.8662	31.337	27.3064	17.2538	4.54522	9.99121	16.5112	25.4982	0.990391	0.947812	0.79648	0.736289	0	0	0	0	0	1	0.138295	0.1383
1985	137	21	0.178907	23.928	38.1344	13.5146	4.41917	1.33555	2.83518	1.71279	0.910426	0.861675	31.046	29.9211	26.3403	20.1282	6.74128	9.55626	15.6241	18.8876	0.976141	0.947626	0.805081	0.345648	0	0	0	0	1	0	0.217139	0.2171
1986	109	18	0.201595	22.4045	54.074	15.8097	4.72668	1.21784	3.62386	1.91488	1.15009	0.990653	24.6672	23.5424	19.4389	17.7035	9.55903	11.1791	16.7114	17.2229	0.921862	0.880065	0.510819	0.231427	0	0	1	0	0	0	0.387519	0.3875
1987	111	18	0.218587	24.582	32.1746	11.1279	3.79044	1.52704	2.44428	1.51772	1.0375	0.853957	34.0498	32.757	26.4836	18.1813	5.68773	7.86862	13.4012	21.5957	0.98595	0.970721	0.862521	0.539638	0	0	0	1	0	0	0.167041	0.167
1990	115	28	0.196596	21.998	25.6263	13.4488	3.76837	1.33792	1.75259	1.26968	0.847357	0.707711	29.9109	28.6028	25.5451	18.6872	4.53013	9.5097	13.3232	18.9211	0.988464	0.943112	0.853217	0.156756	0	0	0	0	0	1	0.151454	0.1515
1991	96	19	0.149799	14.6252	23.7776	12.9015	4.14948	1.08697	1.44808	1.15725	0.832836	0.694589	20.2081	18.5068	15.1266	14.5614	4.20332	9.12273	14.6706	15.372	0.978129	0.870064	0.24369	0.320438	0	0	1	0	0	0	0.208001	0.208
1992	115	29	0.235019	27.1616	47.5688	21.1159	6.54616	1.7501	2.89881	1.68128	0.949418	0.942727	31.7592	30.7029	23.0314	20.3714	8.40906	14.9312	23.1442	24.7502	0.96431	0.873786	0.0985739	0.567927	0	0	0	0	1	0	0.264775	0.2648
1993	103	19.75	0.158988	16.4402	21.8901	11.0957	3.34451	0.91422	1.20081	1.02549	0.82873	0.766266	22.8128	21.5707	18.505	16.352	3.86965	7.84585	11.8246	12.929	0.985508	0.931506	0.769209	0.612245	0	0	1	0	0	0	0.169626	0.1696
1994	113	22	0.177821	20.3578	11.9434	6.72024	3.15387	1.02562	1.20074	0.978843	0.752534	0.628873	24.8237	24.1004	20.5307	17.2037	2.11132	4.75192	11.1506	14.5044	0.996376	0.980369	0.839656	0.537762	0	0	1	0	0	0	0.0850524	0.0851
1995	121	25	0.172168	20.6711	20.2116	10.0465	4.05233	1.23686	1.49731	1.1023	0.79716	0.812021	28.8926	27.8795	23.2277	19.2348	3.57294	7.10392	14.3272	17.4918	0.992324	0.966992	0.787109	0.415951	0	0	1	0	0	0	0.123662	0.1237
1996	87	8	0.159001	14.0849	20.5474	11.2856	3.48341	0.919986	1.61378	1.53944	1.45304	1.25975	19.4678	17.67	13.8132	10.6021	3.63231	7.98009	12.3157	13.0106	0.98244	0.892211	0.452848	0.57962	0	0	0	1	0	0	0.18658	0.1866
1997	107	16	0.172969	18.2933	52.1898	15.9037	4.41622	1.1113	2.95655	1.56226	1.09962	0.879447	20.9292	19.9215	17.0009	14.4586	9.22594	11.2456	15.6137	15.7161	0.897597	0.825437	0.395641	0.391945	0	0	1	0	0	0	0.440817	0.4408
1998	115	16	0.22205	24.9003	30.3063	12.0548	3.45041	1.50358	2.33912	1.79241	1.2441	0.858421	33.8925	32.9006	29.5802	19.3191	5.35745	8.52405	12.199	21.2639	0.987428	0.965855	0.911	0.417798	0	0	0	1	0	0	0.158072	0.1581
1999	113	22	0.165	18.8368	48.7283	17.1158	3.96429	1.14672	3.11956	1.68734	1.14696	0.752458	24.3447	22.5735	21.0363	17.0124	8.61402	12.1027	14.0159	16.2171	0.935308	0.844127	0.745711	0.302183	0	0	1	0	0	0	0.353835	0.3538
2000	107	18	0.24866	27.1179	13.5635	7.02896	2.4466	0.745339	1.37243	1.23556	1.1026	0.867506	19.1384	18.33	15.386	13.8338	2.39772	4.97023	8.65005	10.5407	0.992121	0.962536	0.827001	0.647633	0	0	1	0	0	0	0.125283	0.1253
2001	117	26	0.178827	20.762	16.1904	10.4598	4.44036	1.08739	1.55292	1.31304	0.820512	0.528236	28.4004	27.1632	22.2057	19.8247	2.86208	7.39619	15.699	15.3781	0.994909	0.962216	0.70723	0.631099	0	0	1	0	0	0	0.100776	0.1008
2003	135	41	0.247389	32.5542	21.2882	11.4544	5.42082	1.18694	1.8233	1.37713	1.1584	0.745466	45.6169	44.3797	38.8	35.1962	3.76325	8.0995	19.1655	16.7859	0.996591	0.983205	0.869487	0.878945	0	1	0	0	0	1	0.0824969	0.0825
2004	115	19	0.172091	19.8462	14.8253	8.57297	3.09092	0.921248	1.58131	1.31301	0.870274	0.623145	20.1626	18.7799	15.4354	13.3844	2.62076	6.06201	10.9281	13.0284	0.991516	0.94647	0.706224	0.229094	0	0	1	0	0	0	0.129982	0.13
2005	112	15.25	0.143382	16.0675	18.5588	11.1077	3.49586	0.788439	1.41834	1.1945	1.03903	0.886861	21.7035	20.3613	17.0422	16.5135	3.28076	7.85436	12.3597	11.1502	0.988509	0.922603	0.688492	0.737618	0	0	0	0	1	0	0.151162	0.1512
2006	94	12.75	0.204682	18.8054	22.8024	10.1179	2.36133	0.746245	1.5668	1.32293	1.18613	0.920525	16.1573	15.0518	12.3581	10.8699	4.03093	7.15445	8.34857	10.5535	0.96838	0.879812	0.73731	0.239519	0	0	0	1	0	0	0.24948	0.2495
2007	103.5	24	0.306096	30.9978	27.9992	17.132	6.12022	2.3458	1.44888	1.05659	0.866864	0.932595	38.7417	37.7516	32.6331	24.3518	4.9496	12.1142	21.6382	33.1746	0.991805	0.947116	0.748552	0.679097	0	0	0	0	0	1	0.127759	0.1278
2008	111	21	0.202964	22.7091	32.6081	15.3122	4.74927	1.15792	2.35895	1.7471	1.11071	1.03506	27.0832	24.7491	18.3179	18.3705	5.76435	10.8273	16.7912	16.3754	0.977087	0.899226	0.399678	0.453219	0	0	1	0	0	0	0.212839	0.2128
2009	109	23.25	0.183564	20.9371	50.3978	14.2915	4.21442	1.56518	1.9737	1.43822	0.985242	0.760218	28.1615	27.3245	23.7682	16.5443	8.90916	10.1056	14.9002	22.135	0.94864	0.929096	0.779102	0.664343	0	0	0	1	0	0	0.316359	0.3164
2010	125	27	0.176605	21.4991	19.1165	12.8773	4.28927	1.38486	1.48062	1.31977	0.914406	0.877224	30.0142	28.2042	24.7866	19.4598	3.37935	9.10566	15.1649	19.5849	0.993641	0.946451	0.790999	0.112866	0	0	1	0	0	0	0.112592	0.1126
2011	120	27	0.171333	20.2517	41.828	13.4046	3.4662	0.838578	3.11123	1.60601	0.891991	0.840111	27.3731	26.515	24.5911	21.952	7.39421	9.47845	12.2549	11.8593	0.962825	0.933923	0.866978	0.841512	0	0	1	0	0	0	0.270127	0.2701
2012	116	23	0.165991	18.7944	22.5085	14.9225	4.18752	1.17311	1.49411	1.31753	0.994437	0.824515	26.1836	24.2087	21.3175	17.213	3.97898	10.5518	14.8051	16.5903	0.988386	0.90001	0.719487	0.266534	0	0	1	0	0	0	0.151964	0.152
2013	105	12	0.156207	16.0834	32.983	12.5523	3.77899	1.08361	1.82423	1.21554	0.750171	0.809863	22.0098	20.7757	16.7424	14.9776	5.83062	8.87583	13.3607	15.3246	0.964273	0.904146	0.602631	0.211613	0	0	0	0	0	1	0.26491	0.2649
2015	115	14	0.117945	14.0298	13.5127	6.11005	2.82554	1.01829	1.82461	1.27319	0.857496	0.969729	19.5058	19.1842	17.2629	14.0097	2.38873	4.32045	9.98978	14.4008	0.992473	0.974311	0.81555	0.231489	0	0	1	0	0	0	0.122463	0.1225
2016	102	22	0.20751	22.1528	40.4743	13.0771	4.10897	1.18796	3.73424	1.98317	1.07159	0.977542	29.8679	28.755	23.7795	20.528	7.15491	9.24687	14.5274	16.8004	0.970884	0.946884	0.791692	0.574631	0	0	1	0	0	0	0.239552	0.2396
2017	119	33	0.230331	28.3936	24.5231	8.81404	4.19066	1.53854	3.19451	1.56848	0.905998	0.590746	28.8049	28.0855	23.9449	18.056	4.33512	6.23246	14.8162	21.7582	0.98861	0.975067	0.785578	0.557991	0	0	0	0	1	0	0.150499	0.1505
2018	122	29	0.159526	20.1271	33.6394	14.0379	4.25838	1.36508	1.41047	1.13656	1.03409	0.80339	27.7847	26.5363	23.8646	19.6657	5.94667	9.92632	15.0556	19.3052	0.976828	0.927402	0.775883	0.190598	0	0	1	0	0	0	0.214026	0.214
2019	100	13.5	0.143957	14.6468	27.4253	10.3881	3.58838	1.04408	2.27854	1.37563	0.934486	0.876516	20.1232	18.8379	15.5379	11.6829	4.84816	7.34546	12.6868	14.7655	0.970544	0.920845	0.577337	0.611513	0	0	0	1	0	0	0.240923	0.2409
2021	96	9	0.163931	15.5264	21.4582	7.83254	2.20075	0.752581	2.36063	1.67019	1.11245	1.03082	17.7638	17.0266	14.1876	10.0817	3.79331	5.53844	7.78082	10.6431	0.976934	0.945617	0.836199	0.320493	0	0	0	0	1	0	0.213541	0.2135
2022	121	40	0.226748	27.4476	44.9402	19.5038	7.16812	1.84424	2.78376	1.50003	0.834947	0.741722	37.9498	36.0285	28.0225	25.5189	7.94438	13.7913	25.3431	26.0815	0.977843	0.923836	0.426716	0.206574	0	0	1	0	0	0	0.209339	0.2093
2023	117	24	0.205893	24.3763	29.0908	14.6642	4.37327	1.45007	1.69134	1.21881	0.909712	0.742875	31.2012	29.6049	25.4406	19.3848	5.14258	10.3692	15.4618	20.5071	0.986324	0.936656	0.794119	0.326289	0	0	0	0	1	0	0.16482	0.1648
2024	101	24	0.247285	25.2072	46.0008	15.8786	5.29536	1.3025	2.19119	1.2184	0.782065	0.943907	30.3715	27.9024	21.1067	20.6787	8.13187	11.2279	18.7219	18.4201	0.963489	0.915465	0.461745	0.45444	0	0	0	1	0	0	0.267747	0.2677
2025	105	13.75	0.136637	14.5285	16.6397	7.7457	2.46249	0.690083	1.92069	1.59557	1.09181	0.779043	15.2448	14.027	11.8673	10.8882	2.9415	5.47704	8.7062	9.75925	0.981208	0.920618	0.67955	0.443415	0	0	1	0	0	0	0.192951	0.193
2026	123	26	0.211283	26.408	12.9854	9.51444	4.70499	1.58655	1.60973	1.52834	1.00298	0.830554	33.2528	32.6847	27.4252	21.7661	2.29551	6.72773	16.6346	22.4372	0.997614	0.978586	0.795048	0.242737	0	0	1	0	0	0	0.0690323	0.069
2027	83	21.25	0.288528	22.5682	35.3061	10.3037	2.94931	1.03785	1.66421	1.02074	0.994147	0.613652	18.2616	17.9242	16.1394	12.5909	6.2413	7.28578	10.4274	14.6775	0.939783	0.913661	0.763266	0.513916	0	1	0	0	1	0	0.341773	0.3418
2028	103	24	0.220641	23.4969	30.2149	15.7503	5.15671	1.35481	1.86868	1.25913	0.968931	0.839705	32.37	30.0763	25.3069	22.8991	5.34129	11.1371	18.2317	19.1599	0.986292	0.928914	0.693533	0.547643	0	0	1	0	0	0	0.165007	0.165
2029	105	33	0.262239	29.2815	35.1434	15.9427	5.43118	1.87415	2.49091	1.75586	0.836268	0.650298	36.8694	34.8478	28.9896	24.0008	6.21253	11.2732	19.2021	26.5044	0.985701	0.946229	0.749167	0.424262	0	0	0	0	1	0	0.168501	0.1685
2030	120	9	0.0789663	9.36024	14.0579	7.40639	1.59612	0.516116	1.77281	1.8134	1.28573	0.996789	12.9482	11.7846	9.74122	8.09024	2.48511	5.23711	5.64313	7.29898	0.981409	0.895828	0.815112	0.431327	0	0	1	0	0	0	0.191928	0.1919
2031	125	29.25	0.241972	30.2362	41.6172	14.913	4.57279	1.32427	2.65101	1.43771	0.920654	0.75379	35.5759	34.1514	30.3136	25.416	7.35694	10.5451	16.1672	18.728	0.978384	0.951135	0.845906	0.676048	0	0	0	0	1	0	0.206796	0.2068
2032	121	30.5	0.199892	25.0051	19.2894	11.9219	4.80288	1.37685	1.33934	1.09952	0.862746	0.708075	34.4185	33.3633	28.004	22.9245	3.40991	8.43007	16.9807	19.4717	0.99508	0.967551	0.795185	0.527778	0	0	1	0	0	0	0.0990719	0.0991
2033	101	32	0.238193	26.3477	44.2403	20.1563	6.12638	1.85987	2.688	1.72263	1.20035	0.9314	36.2947	33.5691	27.2404	21.1312	7.82065	14.2527	21.66	26.3026	0.976509	0.905392	0.606424	0.595452	0	0	0	1	0	0	0.215476	0.2155
2034	112	24	0.200352	23.1931	25.7149	11.4922	4.06967	1.34321	1.97848	1.51885	1.09173	0.767169	29.5273	28.3527	24.5413	20.799	4.54579	8.12623	14.3884	18.9959	0.988078	0.958047	0.810098	0.407266	0	0	1	0	0	0	0.153952	0.154
2035	111	15	0.151889	16.7082	18.6982	9.76791	3.04433	1.11612	1.58406	1.25616	0.820099	0.97378	23.2372	22.0914	18.8519	11.6356	3.30541	6.90696	10.7633	15.7843	0.989831	0.949867	0.820992	0.675716	0	0	0	1	0	0	0.142247	0.1422
2036	122	29	0.231528	29.0453	26.4341	11.2854	3.77038	1.58207	3.41108	2.07331	0.93564	0.769602	35.6501	34.8124	31.2021	24.3135	4.67293	7.98001	13.3303	22.3739	0.991372	0.973373	0.904145	0.391389	0	0	0	0	1	0	0.131078	0.1311
2037	112	27	0.157435	17.2396	25.5035	9.1778	2.3736	0.89758	2.21333	1.50494	0.898696	0.680243	22.6369	21.9898	20.3398	17.0044	4.50842	6.48969	8.39194	12.6937	0.979967	0.955459	0.910919	0.665391	0	0	0	0	1	0	0.199162	0.1992
[truncated: 1,897 more rows]

## Sheet: Sys Post-CPB
Subject ID	Median	IQR	Coef of variation	Standard deviation	Standard deviation of rate of change (mmHg/min)				Coefficient of variation of absolute rate of change				Poincare principal axis 1 (mm Hg)				Poincare principal axis 2 (mm Hg)				Eccentricity of Poincare plot ellipse				Outcomes		Surgery Type
[truncated: 3,693 more rows]

[truncated: 7 more sheets: Sys All, Mean Pre-CPB, Mean CPB, Mean Post-CPB, Mean All, Recheck CPB times, final table]
